# Supplementary material for: FTO controls CD8+ T cell survival and effector response by modulating m6A methylation of Fas
Source: Cell Death Dis. 2025 Apr 15;16(1):301. doi: 10.1038/s41419-025-07606-z (PMC12000336; doi:10.1038/s41419-025-07606-z)
Supplement: Supplementary file 3 — Supplementary Data1 [file 41419_2025_7606_MOESM3_ESM.xlsx]

## Sheet: DEGs RNA-seq
Geneid	WT1	WT2	WT3	KO1	KO2	KO3	baseMean	log2FoldChange	lfcSE	stat	pvalue
Gm42031	0	0	0	77.9353	89.2593	83.3778	362.343	11.974	1.182	-10.1303	4.05e-24
Gm43305	0	0	0.217793	167.127	161.352	158.829	1874.94	11.1647	0.646666	-17.2651	8.62e-67
Gm10709	0.912751	0	0	49.7656	49.9492	53.9867	56.9391	7.43741	1.046	-7.11036	1.16e-12
Gm9522	0.236566	0	0	15.7358	10.54	6.82548	23.6421	7.05931	1.24445	-5.67262	1.41e-08
Alox8	0	0	0	0.805422	0.894242	1.5391	8.85607	6.62139	1.32763	-4.98739	6.12e-07
Gm6166	0	1.00388	2.13597	90.5271	95.971	105.082	92.4893	6.54671	0.617595	-10.6003	2.97e-26
Or2v1	0.0463718	0	0	1.06189	1.12285	1.24874	12.6137	6.1488	1.27595	-4.81901	1.44e-06
Gm16867	0	0	0	0.306722	0.326924	0.351674	5.88811	6.03064	1.38255	-4.36197	1.29e-05
Elane	0	0	0	1.94207	1.72499	4.068	5.85052	6.02314	1.40273	-4.29387	1.76e-05
Elobl	0	0	0	3.15441	1.52826	2.52917	4.6076	5.67265	1.44475	-3.92639	8.62e-05
Gm8818	0	0	0	1.36891	2.02649	1.811	4.18296	5.53899	1.46157	-3.78974	0.000150805
Prg2	0.261408	0	0	3.7057	4.05105	2.51408	6.76351	5.23105	1.358	-3.85203	0.000117142
Gm13453	0.613614	0.575054	0	14.0515	17.8297	11.2126	12.1172	5.1765	1.13922	-4.5439	5.52e-06
Sprn	0	0	0	0.424792	0.503079	0.312211	3.20702	5.15305	1.53913	-3.34803	0.00081387
4930596I21Rik	0	0	0	1.5545	6.44346	0.914012	3.14627	5.13027	1.61689	-3.17292	0.00150915
Gm10369	0	0	0	1.35127	0.400076	0.662099	2.94186	5.02159	1.59128	-3.15568	0.00160122
Gm49972	0	0	0	1.23061	0.728702	0.24119	2.94077	5.02139	1.60557	-3.12749	0.00176304
Gm49410	0.0699873	0	0	0.992132	0.881233	0.403859	5.62516	4.95527	1.40122	-3.5364	0.000405628
Fam135b	0	0	0	0.0857851	0.0435407	0.0540426	2.73967	4.92161	1.59775	-3.08034	0.00206767
mt-Tr	0	0	0	17.5643	21.8414	12.3929	2.69953	4.90465	1.59979	-3.06581	0.00217079
Gm48545	0	0	0	0.280809	0.415701	0.660438	2.6612	4.88822	1.61341	-3.02974	0.00244765
Vill	0	0	0	0.108358	0.577475	0.0955681	2.63913	4.87777	1.68004	-2.90336	0.00369184
Gm16177	0	0	0	1.99617	1.77304	0.880278	2.55664	4.82322	1.62702	-2.96444	0.00303231
H2bc26-ps	0	0	0	2.50787	2.22755	3.31779	2.35554	4.70884	1.64994	-2.85395	0.00431794
Matn1	0	0	0	0.477511	0.636203	0.421149	2.35481	4.70848	1.64999	-2.85364	0.00432221
Zfp366	0	0	0	0.149718	0.199474	0.132046	2.35481	4.70848	1.64999	-2.85364	0.00432221
Pkd1l1	0	0	0	0.0625327	0.0277714	0.303335	2.31757	4.6893	1.75328	-2.67458	0.00748223
Prtn3	0	0	0	0.827511	0.735013	0.12164	2.23108	4.62513	1.72533	-2.68071	0.00734654
Gm38376	0	0.0911204	0	0.530126	0.376696	1.40266	4.15933	4.51451	1.48772	-3.03451	0.00240929
Gm48880	0	0	0	0.602003	0.320827	0.424758	2.04987	4.50381	1.71316	-2.62895	0.0085649
Gm9237	0	0	0	1.30771	0.387178	3.07562	2.01155	4.48201	1.77963	-2.5185	0.0117856
Rpl15-ps5	0	0	0	1.1845	0.701401	2.43762	2.01118	4.48191	1.74389	-2.57007	0.0101678
Lrrtm2	0	0	0	0.119001	0.105699	0.20991	2.01082	4.48176	1.72573	-2.59703	0.00940349
Kcp	0	0	0	0.0615895	0.10941	0.16296	1.99093	4.47031	1.73622	-2.57474	0.0100316
Gm43817	0	0	0.0965529	0.63362	0.750394	0.74511	3.86186	4.39731	1.471	-2.98934	0.00279584
Shisa4	0	0	0	0.296371	0.0877476	0.609908	1.84877	4.35958	1.81139	-2.40676	0.0160948
Gm10654	0	0	0	0.438839	0.389786	0.64507	1.84804	4.35922	1.75997	-2.47688	0.0132537
Gm16421	0	0	0	0.46026	0.681354	0.405934	1.84731	4.35876	1.76007	-2.47647	0.0132689
Gm14328	0	0	0.535301	5.2693	2.08014	4.13098	3.75911	4.35089	1.49232	-2.91552	0.00355095
Gm5491	0	0	0	0.785773	1.04691	2.07908	1.82852	4.34697	1.77923	-2.44317	0.0145587
H2-Q7	2.87629	3.94704	3.27732	72.9226	60.8414	70.1443	699.985	4.33926	0.12953	-33.5001	4.8e-246
Gm12944	0	0.4434	0	3.6115	3.20781	3.18522	3.70896	4.33811	1.48104	-2.92909	0.00339954
Rflna	0	0	0	0.369394	0.437472	0.325793	1.6849	4.22502	1.80207	-2.34453	0.019051
Cdh11	0	0	0	0.0804834	0.142974	0.0236613	1.68417	4.22448	1.84951	-2.2841	0.0223655
Strc	0	0	0	0.0383488	0.136249	0.169112	1.64585	4.19786	1.84903	-2.27031	0.0231888
Gm15549	0	0	0	0.384043	1.70558	1.35485	1.64549	4.1976	1.8491	-2.27008	0.0232027
Gm15965	0	0	0	0	0.742905	0.737674	1.62596	4.18227	1.95995	-2.13386	0.032854
Gm2446	0.258631	0	0	3.66632	0.2505	0.994946	3.35063	4.16895	1.60414	-2.59886	0.00935329
Gm35279	0	0.213848	0	2.73711	0	1.53621	3.30127	4.15517	1.64987	-2.51848	0.0117862
Apol7c	0	0	0	0.463835	0.102997	0.409087	1.54274	4.09298	1.88589	-2.17031	0.0299831
P4ha2	0	0	0	0.114862	0.170038	0.0337682	1.52176	4.07707	1.89556	-2.15085	0.031488
Gm49980	15.9249	10.7593	11.6309	217.673	213.788	206.762	613.674	4.07029	0.124454	-32.7052	1.32e-234
Gm7504	0	0	0	1.12677	1.00082	2.48443	1.50332	4.06305	1.88152	-2.15945	0.030815
Gm25483	0	0	0	2.10462	2.80406	3.71242	1.50296	4.06283	1.86809	-2.17486	0.0296406
Cldn13	0	0	0	0.44775	0.994254	0.394901	1.50223	4.0622	1.88177	-2.15871	0.0308726
Igkv8-27	0	0	0	1.32708	3.53623	0.585222	1.50187	4.06175	1.9165	-2.11936	0.0340601
Gm56760	0	0	0	0.363032	0.967358	0.160091	1.50187	4.06175	1.9165	-2.11936	0.0340601
Tmem88	0	0.129769	0	1.20796	0.804705	0.399519	3.07773	4.05104	1.55436	-2.60625	0.00915399
Fads3	0	0	0	0.0629944	0.223812	0.222236	1.48307	4.04735	1.89994	-2.13026	0.0331505
Gm12961	0.208629	0.195518	0	1.5925	2.62691	2.40777	5.66449	4.03783	1.25436	-3.21904	0.0012862
Stoml3	0	0	0	0	0.197371	0.685934	1.46427	4.0308	2.04721	-1.96892	0.048962
Timm8a2	0	0	0	0	0.929567	1.15378	1.46355	4.03051	2.02021	-1.99509	0.0460328
Gm52870	0	0	0	0	0.716319	0.56902	1.46318	4.03021	2.02032	-1.99483	0.046061
Gm50228	0	0	0	0	2.34015	1.16184	1.46282	4.02981	2.02864	-1.98646	0.0469824
Zfp30	0	0	0	0	0.244359	0.0693254	1.46246	4.02928	2.04777	-1.96764	0.049109
Gm43589	0.143835	0	0	0.470535	1.1145	0.829993	2.99005	4.01243	1.5565	-2.57785	0.00994164
Cnbd2	0.677681	0.635094	0.675646	11.7621	9.73625	9.6677	98.586	3.97786	0.299876	-13.265	3.69e-40
Dusp8	0.0449816	0.0421549	0	0.0981006	0.566378	0.692172	5.40409	3.97074	1.31521	-3.01909	0.00253537
Ccl22	0	0	0	0.513709	0.0912575	0.18123	1.39949	3.94685	1.95438	-2.01949	0.0434366
Lrrc32	0	0	0	0.254773	0.0905178	0.0449402	1.39912	3.94654	1.95448	-2.01922	0.0434639
Slc25a2	0	0	0.162261	0.709881	0.472898	1.40871	2.84796	3.93528	1.58212	-2.48734	0.0128702
Gm42427	0	0.0387933	0	0.180555	0.320746	0.159244	2.83613	3.93456	1.57136	-2.50392	0.0122824
Smo	0.155887	0	0.155419	1.44489	1.77409	1.42427	21.352	3.93237	0.640718	-6.13745	8.39e-10
Gm57304	0	0	0	0.862364	1.02129	0.253526	1.35935	3.91282	1.95261	-2.00389	0.0450819
Ankrd63	0	0.0422329	0	0	0.436482	0.260045	2.7573	3.89846	1.69593	-2.29871	0.0215215
Pax8	0	0	0	0.0788236	0.0350064	0.1738	1.34091	3.89704	1.97147	-1.97672	0.0480739
Shisa2	0	0	0	0.130106	0.231126	0.114749	1.33982	3.89617	1.93927	-2.00909	0.0445277
Il17f	0	0	0	0.118138	0.314798	0.416775	1.32066	3.87955	1.96424	-1.97509	0.0482582
Gm42501	0	0	0	0.232821	0.620391	0.821364	1.32066	3.87955	1.96424	-1.97509	0.0482582
Igkv15-103	0	0	0	0.637	1.69739	2.24725	1.32066	3.87955	1.96424	-1.97509	0.0482582
Gucy2e	0.0476373	0.0223219	0.118736	1.24671	0.830516	0.641408	20.4786	3.86619	0.657674	-5.87859	4.14e-09
Gm15423	0	0.143562	0	1.00227	0.148373	1.17863	2.71494	3.86232	1.6337	-2.36416	0.0180712
Gm43661	0	0.18869	0.200738	1.97599	2.14514	1.54912	5.0525	3.85924	1.27535	-3.02601	0.00247802
Irs2	0.727545	0.779229	0.656279	9.97358	11.8452	9.16289	160.654	3.84696	0.232832	-16.5225	2.53e-61
Trav16d-dv11	0	0.58157	0	2.7068	0.601059	5.96827	2.67589	3.84453	1.64908	-2.33132	0.0197367
BC037032	0	0.0288132	0	0.100579	0.178673	0.177415	2.65455	3.83522	1.59035	-2.41155	0.0158847
Atf3	0.101699	0.0953084	0.608364	3.43785	3.25057	4.10796	19.1704	3.76886	0.658107	-5.72682	1.02e-08
Entpd4b	0.0542631	0.0254266	0.0811504	0.0887571	1.9709	0.104374	14.3694	3.76144	1.5081	-2.49415	0.0126258
Bahcc1	0	0	0.0196759	0.086081	0.076459	0.113881	2.52204	3.74713	1.60495	-2.33474	0.0195572
Gm22516	1.76662	0	0	7.70564	15.3997	1.69903	2.52088	3.74611	1.66406	-2.25119	0.0243733
Rasgef1b	0.0317364	0.029742	0.0949233	0.553712	0.93753	0.5494	23.2473	3.72505	0.600347	-6.20484	5.48e-10
Chit1	0.241389	0.339329	0	2.89545	2.9225	1.62508	11.1537	3.66807	0.843799	-4.34709	1.38e-05
Loxl3	0	0.0446001	0	0.259477	0.0460947	0.320391	2.36986	3.6537	1.67603	-2.17997	0.0292598
Armcx1	0	0	0.0676798	0.296095	0.328748	0.261146	2.3589	3.6428	1.62736	-2.23847	0.0251902
Gm37423	0.0655477	0	0	0.142953	0.444409	0.25216	2.31978	3.62229	1.65387	-2.19019	0.0285104
Gm12937	0	0.458246	0	0.533203	3.78882	1.88107	2.28922	3.61134	1.6889	-2.13828	0.0324944
Mpo	0.127956	0.359745	0.0637858	2.16271	2.72653	1.90744	19.2835	3.61017	0.634074	-5.69361	1.24e-08
Gm13450	0	3.68792	1.3078	34.3293	16.5165	10.0924	8.42486	3.57973	0.982277	-3.64432	0.000268101
Gm7912	0	0.206326	0	1.20038	0.42648	1.05869	2.20672	3.54188	1.6705	-2.12025	0.0339846
Gm54906	0	0	1.91581	10.477	5.58352	7.39227	2.21637	3.54156	1.65744	-2.13677	0.0326169
Iqcn	0.047788	0	0	0.260553	0.138857	0.183839	2.21703	3.54156	1.65734	-2.13689	0.0326067
D130062J10Rik	0	0.0733194	0	0.34125	0.227329	0.376214	2.18683	3.53094	1.66052	-2.12641	0.0334694
Gm4948	0	0.223146	0	1.03859	1.38374	0.458	2.18574	3.53035	1.67522	-2.1074	0.0350833
Maff	0.844488	1.10799	1.09454	11.4188	10.5514	12.4264	74.489	3.50359	0.311962	-11.2309	2.88e-29
Gm26943	0.457806	0	0.228216	1.74726	3.76902	1.98131	6.00299	3.48522	1.10743	-3.14712	0.00164886
Gm17055	0.0835789	0.0783267	0	1.00253	0.242854	0.56267	3.95568	3.47122	1.36614	-2.54089	0.011057
Ak4	0.0471503	0.0441873	0.0470088	0.462736	0.411012	0.634851	5.8715	3.4587	1.09103	-3.17011	0.00152379
Gm12167	1.13699	0.710361	0	7.02573	9.91123	3.28048	9.76381	3.4554	0.887208	-3.89469	9.83e-05
Vegfa	0.664594	0.19164	0.458722	5.01721	4.40688	4.67085	50.6236	3.44269	0.380415	-9.04983	1.43e-19
Gm20696	0.107514	0	0.0535957	0.351718	0.520672	0.827209	5.82323	3.43792	1.11465	-3.08431	0.00204022
Gm43430	0	0.10536	0	0.183891	0.544454	0.432496	3.78625	3.43372	1.38887	-2.47231	0.0134242
Gm46223	0.324534	0.30414	0.323559	4.60055	1.88599	3.74542	5.78792	3.43073	1.10586	-3.10232	0.00192013
Tlr11	0.0669091	0	0	0.364806	0.259223	0.128699	2.05389	3.42063	1.69861	-2.01378	0.0440323
Gm9456	0	0.404123	0	1.8809	1.25299	1.6589	2.02406	3.4092	1.69048	-2.01671	0.0437261
Tgm1	0.069279	0	0	0.302182	0.201303	0.266515	2.03473	3.40919	1.68866	-2.01887	0.0435006
Gm48771	0.115053	0	0	0.376378	0.445743	0.442605	2.01484	3.39737	1.69066	-2.00949	0.0444849
Gm49832	1.23763	0	0	4.04873	5.99361	3.57084	2.01448	3.39714	1.6952	-2.00398	0.0450723
Gm16133	0	0	0.0497161	0.108752	0.144894	0.287748	1.99502	3.38574	1.71238	-1.97721	0.0480175
Rpl29	64.5897	65.8181	71.7664	699.441	694.37	697.152	1979.66	3.37951	0.0608969	-55.4957	0
Gm56935	0.697644	0.435869	0	4.3109	4.27951	3.13112	9.27839	3.37402	0.867917	-3.88749	0.000101285
Hmga2-ps1	0	0.132277	0.140723	0.461743	0.68355	1.62897	3.6353	3.3529	1.38848	-2.4148	0.015744
Vangl2	0.0313391	0	0.031245	0.102521	0.364247	0.150701	3.64343	3.33899	1.38542	-2.4101	0.0159482
Bex1	0.36941	0	0	0.604237	1.25229	1.77639	3.64591	3.33843	1.3955	-2.39228	0.016744
Gm16074	0	0	0.983796	1.61402	1.91148	5.69405	3.4829	3.26658	1.42884	-2.28618	0.0222437
Gcnt2	0	0.0291156	0.0309747	0.203269	0.150457	0.209156	3.36832	3.22462	1.38123	-2.3346	0.0195644
Arl9	0	0	0.731667	1.6005	2.8432	2.11738	3.3382	3.19734	1.40936	-2.26864	0.0232899
Gm43982	0.239541	0	0	0.522416	1.04405	0.575943	3.33916	3.19539	1.41432	-2.25931	0.0238642
Gm4258	0.0719646	0.0674423	0	0.078474	0.697023	0.48448	3.26954	3.18682	1.44683	-2.20262	0.0276216
Gm11609	0.276242	0.258883	0.275413	2.71106	2.94314	1.59405	4.89411	3.16697	1.13607	-2.78764	0.00530928
Eqtn	0	0.159514	0.169699	1.29924	1.64859	0	3.22326	3.15367	1.5193	-2.07575	0.0379174
Gm27017	0.333933	0.312949	0.332931	4.00552	2.91092	1.60579	4.77111	3.12239	1.14997	-2.7152	0.00662366
Gm7535	0.246551	0.115529	0	0.268852	0.3582	2.37118	4.59822	3.07372	1.27205	-2.41636	0.0156767
Lama5	0.0192361	0.0180272	0	0.125856	0.167682	0.0185002	3.04198	3.05955	1.47191	-2.07863	0.037651
1700001P01Rik	0.351058	0.328997	0	1.53125	0.340022	3.71391	3.00583	3.04447	1.48823	-2.0457	0.0407855
Ramp3	0.158739	0	0.633051	2.42337	2.45999	1.52667	7.61182	3.04285	0.923899	-3.29349	0.000989525
Gm48139	0.111908	0.0524379	0	0.366092	0.596146	0.376694	4.51064	3.03857	1.17052	-2.59592	0.00943391
Rtbdn	0.129125	0	0	0.352011	0.250131	0.434647	3.03495	3.03731	1.44175	-2.10669	0.0351447
5830416I19Rik	0	0.0781478	0.166275	0.454653	0.646133	0.882176	4.49087	3.03462	1.17455	-2.58363	0.00977663
Sh3bp4	0.0857043	0.200796	0	0.420554	0.871606	1.03032	10.2376	3.0133	0.811342	-3.71397	0.000204032
Mir7087	3.12943	2.93278	0	30.7125	12.1242	6.01942	2.9396	2.99562	1.46571	-2.0438	0.0409734
Pbx4	0.790475	0	0.394051	1.50846	2.9668	4.65643	17.5665	2.98063	0.663968	-4.48912	7.15e-06
Tmem221	1.63885	1.40788	2.04242	11.0204	16.5347	12.0839	54.9926	2.97517	0.342064	-8.69769	3.39e-18
Trcg1	0.0811034	0.0760068	0	0.353758	0.549877	0.312003	2.84088	2.95241	1.43995	-2.05036	0.0403296
Nxnl1	0.240726	0.225598	0.240003	2.45	1.55439	1.3891	12.7532	2.93613	0.687473	-4.2709	1.95e-05
Gm37618	0.142478	0	0	0.233049	0.551997	0.274055	2.83166	2.9281	1.47807	-1.98103	0.0475877
Tgif2	0.171498	0.214295	0.341967	2.05712	1.99328	1.3195	17.896	2.89085	0.578524	-4.99693	5.82e-07
H2-Q6	4.30766	1.47694	1.57124	19.362	14.0432	20.5122	97.9649	2.8851	0.501984	-5.7474	9.06e-09
Gm45358	0.095037	0	0.189503	1.13997	0.184099	0.73121	4.13255	2.8723	1.24224	-2.31219	0.020767
Apol8	2.36662	1.94066	1.62217	14.3551	12.7505	15.2213	109.588	2.84482	0.233821	-12.1667	4.68e-34
Mmp10	0.127213	0	0.253662	1.24847	0.985709	0.367038	3.92854	2.7915	1.23166	-2.26646	0.0234235
Gm11738	0.406043	0.0951317	0.202412	0.996234	2.35967	1.36678	8.97571	2.77183	0.816633	-3.39422	0.000688254
G530011O06Rik	0.0920421	0.0862581	0.550595	1.50551	1.69382	1.6819	10.2359	2.7652	0.76371	-3.62075	0.000293748
Cxcl10	2.04275	1.45857	2.32756	11.0315	14.5092	13.5651	77.5844	2.76177	0.277575	-9.94964	2.53e-23
Zbtb10	0.0590937	0.0553802	0.0883744	0.354414	0.486506	0.511497	8.84318	2.75299	0.79274	-3.47275	0.000515155
Fgfr1	0.0443666	0.0415786	0	0.145139	0.236345	0.192012	4.99268	2.74193	1.06471	-2.57529	0.0100157
Tmem171	1.38383	0.518747	0.689838	6.7905	3.48485	6.65445	23.6954	2.72174	0.514907	-5.28589	1.25e-07
Sox8	0.281027	0	0.0700458	0.766116	0.612432	0.878395	6.23603	2.71388	0.970874	-2.7953	0.00518524
Ccrl2	1.18046	1.1853	0.504394	7.17176	5.71677	5.8387	42.9953	2.70784	0.369069	-7.33696	2.18e-13
Nr4a2	8.25726	7.8901	7.96344	56.1435	50.8088	47.4406	555.193	2.68631	0.105266	-25.5193	1.2e-143
Marcks	0.216463	0.30429	0.323719	2.06537	1.88692	1.45727	19.3919	2.68324	0.533764	-5.02703	4.98e-07
Slc2a6	0.136444	0.127869	0.068017	0.520749	0.792926	0.787343	5.99223	2.67053	0.950205	-2.81047	0.00494689
Orm2	7.63178	8.74156	14.0905	76.44	64.3366	49.4758	131.007	2.65031	0.233256	-11.3622	6.45e-30
Pls3	0.0516895	0.0968826	0	0.169095	0.500646	0.24856	3.46508	2.62391	1.27056	-2.06517	0.0389073
Spry4	0.230347	0.215872	0.137793	1.45686	1.16015	0.974754	15.2084	2.62323	0.598192	-4.38527	1.16e-05
Msc	0.172082	0.886974	0.343131	4.03441	2.00007	2.64798	19.6676	2.61795	0.566274	-4.62311	3.78e-06
Gm37689	0	0.746525	4.76515	17.3727	8.48695	7.66108	8.2159	2.61467	0.880916	-2.96812	0.00299627
Lin7b	0	0.420973	0	1.30622	0.870159	0.432016	3.39071	2.59466	1.31715	-1.96991	0.0488489
Itgb3bp	0.614806	1.19666	0.754413	4.43507	5.77157	5.04867	63.2729	2.57463	0.302412	-8.51365	1.69e-17
Dhrs3	0	0.0701381	0.298466	0.489665	0.724885	0.935715	5.65656	2.56572	1.00553	-2.5516	0.0107228
Comp	0.0738322	0.138385	0.441664	1.44919	1.14418	1.20713	10.1265	2.55178	0.740684	-3.44517	0.000570695
Gprc5a	0.315497	0.295671	0.4194	1.26146	2.03719	2.6297	11.1228	2.54197	0.699322	-3.63491	0.000278081
Gm10752	0.246273	0	0.368301	1.47702	0.477063	1.53954	5.60493	2.53161	1.01774	-2.48748	0.0128652
Gm37790	0.720162	0.12271	0.652728	2.78426	3.23397	2.45562	25.5581	2.52413	0.480226	-5.25613	1.47e-07
Kdm6bos	0.521572	1.46639	0.520006	4.55	4.29399	5.5178	10.8653	2.51325	0.70199	-3.58017	0.000343369
Coro2b	0.0370097	0.0346839	0.0368986	0.201786	0.143385	0.249157	3.19077	2.46257	1.25594	-1.96074	0.049909
Tgif1	10.5928	9.23368	8.38666	50.323	53.2981	49.2897	780.761	2.44725	0.0875223	-27.9614	4.79e-172
Gm17083	3.04696	1.95375	1.75873	13.8149	9.47482	13.2639	45.3501	2.44478	0.35121	-6.96103	3.38e-12
Gm37039	0.705224	1.2392	1.05466	6.24824	4.18371	5.76508	36.5595	2.43531	0.38639	-6.30272	2.92e-10
1110003F10Rik	0.285607	0	0.854248	1.86864	3.04291	1.09872	4.19815	2.42394	1.14389	-2.11903	0.0340882
Plk2	0.536554	0.319987	0.534943	2.18078	3.07087	2.11102	30.1221	2.41892	0.422415	-5.72641	1.03e-08
Gm26109	3.12943	5.86555	3.12004	37.5375	9.09316	18.0583	4.11589	2.40549	1.13739	-2.11492	0.0344372
Bhlhe40	79.29	82.8595	79.3305	415.048	421.101	414.867	5381.49	2.38128	0.0342263	-69.5746	0
Camk2b	0.576159	0.742434	0.598363	3.822	3.16226	2.97838	83.0415	2.38072	0.252783	-9.41806	4.6e-21
4933413J09Rik	0.0394277	0.03695	0.0786187	0.300958	0.305506	0.189597	4.04598	2.37112	1.10968	-2.13676	0.0326174
Gfpt2	0.0391809	0.0734374	0.0390633	0.1709	0.265644	0.339138	3.97775	2.36102	1.11914	-2.10967	0.0348866
Gm57323	0.796583	0.746525	0.635353	4.34318	3.7034	3.06443	13.9953	2.35536	0.598387	-3.93618	8.28e-05
Ctla4	43.342	39.561	44.8054	218.576	220.096	203.175	1373.9	2.33864	0.0654706	-35.7205	1.9e-279
Tnfaip3	102.345	104.607	104.275	511.27	516.634	510.139	10240.3	2.31352	0.0261456	-88.4861	0
Klf12	0.0627231	0.0587815	0.312674	0.58137	0.607513	0.935014	13.7059	2.31195	0.651006	-3.55135	0.00038326
Spef1l	0.110081	0.206326	0.2195	0.840263	0.5331	1.27043	4.85467	2.31066	1.01722	-2.27154	0.0231142
Zbtb16	0.290256	0.155438	0.413407	1.35647	1.24501	1.59515	20.4762	2.30616	0.502316	-4.59105	4.41e-06
Gm45546	0.0915039	0	0.273688	0.898026	0.354509	0.528019	3.93372	2.3038	1.16243	-1.98188	0.0474925
Mir343	2.9208	5.47451	5.82407	9.55499	5.65797	53.3722	4.77765	2.28878	1.11745	-2.04822	0.0405384
Gm12227	1.55638	0.729287	0	5.09147	3.0149	2.99367	5.77081	2.28373	0.958261	-2.3832	0.0171629
A230056P14Rik	0.153997	0.144319	0.153534	0.83963	0.596622	0.740526	5.73043	2.27526	0.918208	-2.47793	0.0132147
Trim17	0.058635	0.164851	0.058459	0.447571	0.34075	0.563918	4.68152	2.25781	1.0254	-2.20188	0.0276736
Plxdc2	0.0630662	0.059103	0.18863	0.653321	0.458127	0.363921	9.49962	2.25698	0.739519	-3.05195	0.00227361
Gm43581	0.229463	0.430086	0.228774	1.3345	1.55574	1.3241	11.1975	2.24697	0.661133	-3.39867	0.000677148
Ikzf2	1.01862	0.919254	0.827496	5.36867	3.83678	3.80976	140.362	2.23985	0.20412	-10.9732	5.14e-28
Oaf	0.249974	0.858972	0.498447	2.3624	2.66327	2.48424	18.3675	2.22272	0.527728	-4.21186	2.53e-05
Gm17767	0.220216	0	0.109778	0.660373	0.31994	0.529479	5.60926	2.21589	0.970646	-2.2829	0.0224361
Gm15726	3.01262	2.01664	3.86174	19.7107	11.2548	9.93382	19.3997	2.20824	0.524933	-4.20671	2.59e-05
Sik1	17.1561	17.8778	17.7428	82.231	79.4463	80.816	1161.38	2.20803	0.0661959	-33.3559	5.98e-244
Rgs2	13.3478	14.0938	11.3206	58.9449	56.2755	62.6173	602.089	2.20534	0.0974683	-22.6262	2.39e-113
Hspa1a	0.812155	0.968696	1.03055	4.02553	4.71974	4.04744	35.4735	2.19453	0.369364	-5.94139	2.83e-09
Gm4316	0.186012	0.232431	0.556361	1.41986	1.62148	1.37154	14.5834	2.19202	0.58843	-3.72521	0.000195156
Klf4	0.790313	1.54863	1.50425	6.11093	5.35828	5.94243	49.659	2.18381	0.320821	-6.80694	9.97e-12
Gm44907	0	0.251432	0.40123	0.585119	0.779573	1.54817	4.46951	2.17158	1.07644	-2.01738	0.0436556
Gm50012	1.39975	1.31178	0.348886	4.83346	5.19701	3.70204	24.1536	2.16838	0.471826	-4.59571	4.31e-06
Cntln	0.308449	0.607037	0.707302	2.08536	2.27052	2.87749	48.2231	2.16522	0.335566	-6.45245	1.1e-10
5330432J10Rik	0.207002	0.145496	0.361167	1.24149	0.902227	0.995416	12.4933	2.1493	0.626472	-3.4308	0.000601814
Gm43200	0.30411	0.189999	0.202131	1.10539	1.08001	0.877426	6.22206	2.14737	0.869553	-2.46951	0.0135299
Zfyve28	0.266404	0.106998	0.189717	0.581002	0.810949	1.06145	13.318	2.14497	0.615451	-3.4852	0.000491768
Gpr3	0.240373	0.0750893	0.159768	0.262116	0.698451	1.07883	5.27851	2.13042	0.985125	-2.16258	0.0305732
Gm46620	9.34657	10.6206	10.2504	46.8832	40.3979	44.0461	232.083	2.12632	0.146933	-14.4713	1.84e-47
Gm43963	0.0880467	0.577596	0.263347	2.30426	1.10863	0.677427	9.55097	2.12251	0.771736	-2.75031	0.00595388
Gm38220	3.48195	1.84439	3.16963	12.2161	13.0501	11.3566	50.0176	2.12224	0.316805	-6.69889	2.1e-11
Klrg2	0.192046	0.0599925	0.0638231	0.418834	0.43402	0.49253	4.35742	2.10888	1.04228	-2.02334	0.0430379
Gm22362	9.80867	4.59614	8.14935	21.3918	49.085	25.1558	12.1319	2.103	0.652988	-3.22058	0.0012793
Wnt10b	0.450874	0.482903	0.321086	1.54521	1.7468	1.98229	17.0217	2.07987	0.526523	-3.9502	7.81e-05
Uchl1	1.07382	1.38372	0.802951	4.09834	5.33035	4.26007	21.1928	2.07503	0.475389	-4.36491	1.27e-05
Smagp	0	0.84137	0.298364	1.95799	1.15942	1.72688	6.71222	2.07381	0.886695	-2.33881	0.0193452
Armcx6	0.440588	0.495481	0.087853	1.82567	1.02417	1.44069	10.1212	2.06442	0.706458	-2.92222	0.00347547
Vps37b	40.2933	49.465	45.0274	181.062	187.601	189	1479.83	2.05625	0.065008	-31.6307	1.4e-219
Sv2c	0.293586	0.275137	0.202642	1.18206	0.85307	1.15114	29.4179	2.05252	0.405475	-5.06201	4.15e-07
Gm44649	0.260786	0.488796	0.780009	1.1375	3.28364	1.75566	4.95969	2.02883	0.989038	-2.05132	0.0402361
Qrich2	0.0291575	0.0819756	0.0872099	0.445128	0.112964	0.252378	5.80303	2.02548	0.934197	-2.16815	0.0301476
Fzd7	0.241682	0.0905976	0.0481912	0.737919	0.234084	0.557846	6.63295	2.01526	0.882161	-2.28446	0.0223448
Matn2	0.4547	0.360568	0.418463	1.98331	1.28734	1.68194	29.6829	2.0129	0.403614	-4.98718	6.13e-07
Ecm2	0.154349	0.0361625	0.0384715	0.462854	0.112123	0.334	4.94922	1.99947	1.01918	-1.96183	0.0497818
Nrp1	6.22368	6.44102	5.33452	24.6809	23.9603	22.2629	666.396	1.9846	0.0897141	-22.1214	1.97e-108
Bcl2l15	0.403575	0	0.241418	0.704126	1.01631	0.77627	6.53291	1.97962	0.880798	-2.24753	0.0246059
4930444A19Rik	0.0821681	0.308018	0.163843	0.985605	0.875436	0.316099	5.56912	1.96422	0.940157	-2.08924	0.0366858
Gm44292	0.277995	0.347368	0.277161	1.7178	0.718016	1.06944	7.97875	1.95583	0.772016	-2.53341	0.0112958
Gm47794	0.377473	0.589587	0.627233	1.64647	2.68112	1.81516	10.3189	1.95516	0.671905	-2.90988	0.00361568
Rgs16	2.06042	1.22878	2.52111	7.45526	7.80117	7.02566	50.3364	1.95342	0.313265	-6.23568	4.5e-10
D430013B06Rik	1.63827	1.64499	1.98336	6.89062	7.59383	5.73967	36.5459	1.94977	0.357296	-5.45702	4.84e-08
Fosb	11.1583	11.3121	10.1452	39.0281	44.8274	41.2046	754.201	1.94778	0.0853423	-22.8232	2.7e-115
Hhex	0.0866536	0.162416	0.172787	0.56695	0.461612	0.58337	7.87937	1.93917	0.760051	-2.55137	0.01073
Klf9	0.318468	0.170546	0.453588	1.83559	0.749108	1.00636	16.7113	1.93726	0.565803	-3.42391	0.000617264
4930562F07Rik	0.976857	3.20415	0.730444	6.3913	6.14996	6.34153	16.352	1.93661	0.564683	-3.42955	0.000604579
Eid3	1.00717	1.73045	1.50623	5.12528	5.04014	5.81186	20.2222	1.91827	0.476585	-4.02504	5.7e-05
Gm10522	0.543237	0.25455	0.947811	3.25806	1.84156	1.43675	10.2222	1.9135	0.702254	-2.7248	0.00643413
Reep1	0.31964	0.649033	0.265567	1.39421	1.34157	1.89571	18.4907	1.90962	0.51433	-3.71284	0.000204948
Rnaset2a	0.131056	0.184231	0.391988	0.928918	0.761617	0.945318	8.56338	1.90931	0.736891	-2.59103	0.00956883
Prss57	0.231158	0.288842	0.153642	1.34435	0.597042	0.592838	6.97884	1.90511	0.826475	-2.3051	0.0211611
Cabyr	0.0874492	0.163908	0.435933	0.572155	1.1858	0.756933	6.14526	1.88864	0.885491	-2.13287	0.0329354
Ahr	0.497622	0.233175	0.637879	1.31782	1.61807	2.05108	30.0312	1.88521	0.415843	-4.53346	5.8e-06
Gm47874	1.5239	0.357034	0.759661	3.73891	2.21399	3.664	5.40114	1.8815	0.928381	-2.02665	0.0426983
Gm26756	0.507868	1.26921	0.675124	0.923009	3.77125	4.23313	11.2987	1.87541	0.701967	-2.67165	0.00754801
H2ac25	0.714549	0.382655	0.610632	2.67148	1.87852	1.66895	13.0235	1.87324	0.597462	-3.13533	0.00171659
Cxcr4	62.7617	58.25	54.7215	230.419	208.653	200.192	1128.66	1.87049	0.0726167	-25.7584	2.59e-146
Gm56862	6.97383	5.38225	5.72591	25.0505	23.0451	17.3594	34.1549	1.8632	0.370127	-5.03395	4.8e-07
Gm21092	2.29382	1.50477	0.686082	6.25327	5.99863	3.97093	15.1393	1.86028	0.567604	-3.27743	0.00104757
Zc3h12a	23.335	19.5891	22.8861	77.4976	80.3198	77.0494	663.852	1.84579	0.0870368	-21.207	8.23e-100
Ifitm1	3.80452	3.37779	5.39019	13.9744	17.4549	13.0953	47.842	1.83629	0.317081	-5.79123	6.99e-09
Spry1	1.50764	0.84774	0.901869	4.02783	3.79664	3.69741	32.8992	1.83408	0.376396	-4.87273	1.1e-06
Gm26664	0.372763	0.58223	0.371644	1.21944	1.80522	1.67301	8.13927	1.83136	0.741249	-2.47064	0.013487
E030030I06Rik	0.935356	0.350631	0.0932548	1.22395	2.17428	1.43932	11.1541	1.82564	0.689921	-2.64616	0.0081412
Lurap1	0.223303	0.20927	0.0371054	0.689921	0.324425	0.644281	9.5993	1.82115	0.721931	-2.52262	0.0116486
Gm37558	0.58749	0.344107	0.219647	1.1211	1.13804	1.76567	11.8396	1.82011	0.63146	-2.88239	0.00394672
Nr4a1	43.8245	47.2136	41.888	147.654	158.662	158.265	1606.36	1.81369	0.0598273	-30.3154	7.19e-202
Fnbp1l	0.0531012	0.0165881	0.0705891	0.212316	0.102864	0.170233	5.93158	1.80524	0.88556	-2.03853	0.0414974
Mid1-ps1	0.351058	1.48049	1.92502	4.40234	4.76031	3.88272	16.0587	1.80092	0.555533	-3.24179	0.00118783
Gm47814	1.15905	1.62932	1.73335	4.42361	5.05176	6.13089	5.8317	1.79756	0.86649	-2.07453	0.0380302
Gm20405	5.73957	2.68944	0.953723	13.5606	7.41218	11.04	7.26154	1.77782	0.810276	-2.19409	0.0282293
Gm45244	0.497864	0.186631	0.198548	0.977215	0.867984	1.14916	6.53759	1.77759	0.83023	-2.14108	0.0322674
Gm50256	4.48369	6.60303	8.94046	20.9539	19.2321	27.721	23.0515	1.7723	0.451314	-3.92697	8.6e-05
Gm15472	3.87946	5.33232	6.1885	16.0754	17.535	18.4065	43.7521	1.7653	0.322772	-5.46919	4.52e-08
Dtx4	0.628761	0.510682	0.417916	1.59981	1.70519	1.93506	27.2222	1.76129	0.405656	-4.34184	1.41e-05
Gm45738	2.82052	1.76218	3.7494	5.12607	12.7486	9.94626	6.45634	1.76113	0.842402	-2.09061	0.036563
Rhbdl3	0.231369	0.0433659	0.18454	0.504594	0.672287	0.356028	7.21978	1.75773	0.807275	-2.17737	0.0294533
Frat1	4.69295	3.92682	4.26111	15.6265	14.4479	13.2179	112.456	1.75722	0.201264	-8.73093	2.53e-18
0610038B21Rik	0.141011	0.13215	0.281175	0.691945	0.68289	0.474657	5.71762	1.7484	0.878882	-1.98934	0.0466633
Pter	0.374302	0.394628	0.979593	1.58161	2.26585	1.88991	26.851	1.72961	0.437287	-3.95532	7.64e-05
Sfn	32.5942	38.5643	29.6529	110.033	111.283	110.107	534.074	1.72358	0.0985716	-17.4855	1.85e-68
Per1	22.4468	22.7862	21.5649	74.5768	73.8143	69.6654	1228.58	1.71453	0.0626776	-27.3547	9.49e-165
C030037D09Rik	0.334589	0.268768	0.28593	1.1988	1.0648	0.643578	13.3155	1.71382	0.583453	-2.93738	0.00331
Nr4a3	6.25677	6.58368	5.58136	19.1515	20.2003	20.4099	358.598	1.70602	0.113972	-14.9688	1.17e-50
Gm36043	1.15905	1.82484	1.10935	4.75222	3.77198	4.77095	62.9441	1.70248	0.279041	-6.10118	1.05e-09
Pctp	1.93076	1.80942	1.60413	5.70212	7.16856	4.41012	47.1678	1.70066	0.318879	-5.33323	9.65e-08
Fosl2	8.14687	8.31357	7.51323	26.2812	25.3819	25.8126	752.25	1.70002	0.0786016	-21.6283	9.72e-104
2900089D17Rik	0.339234	0.317916	0.169108	1.10976	0.657139	0.897204	6.90512	1.6912	0.798507	-2.11795	0.0341794
Tmem254	37.8602	33.643	32.7306	107.861	111.249	114.566	861.849	1.68826	0.0767231	-22.0046	2.6e-107
1700056N10Rik	1.26017	1.96831	1.88459	4.58053	5.69594	6.05982	17.1434	1.68492	0.507407	-3.32065	0.000898092
B3gnt3	0.860466	0.940792	0.714902	2.42393	2.5697	3.03434	24.6848	1.68263	0.421741	-3.98972	6.62e-05
Scamp1	0.239044	0.179218	0.0476654	0.4692	0.787201	0.229899	6.84394	1.67866	0.846403	-1.98328	0.0473359
Gm43412	0.38868	0.218553	0.155005	0.847675	1.05409	0.523335	6.87456	1.67852	0.809192	-2.07431	0.0380502
Gm12743	1.18411	0.610334	0.295139	2.64699	1.83502	2.16374	24.7544	1.67706	0.460349	-3.64301	0.000269465
Gm5127	0.203777	0.477429	0.507913	1.33325	1.28291	1.17589	8.20163	1.67699	0.730707	-2.29502	0.0217321
Gm57392	24.34	19.6424	22.2447	66.3541	79.8926	63.7241	68.5376	1.67551	0.257077	-6.51753	7.15e-11
Jcad	0.47941	0.365042	0.298732	1.24159	1.45106	0.922138	26.6311	1.66876	0.41629	-4.00863	6.11e-05
Gm42462	0.803596	1.65681	1.12166	4.38142	3.42467	3.55512	15.5973	1.66487	0.534857	-3.11274	0.00185359
Inka1	2.08448	1.59831	1.8893	6.19917	6.05686	5.28522	20.4615	1.66396	0.459883	-3.61821	0.000296644
Gm44553	0.967866	0.403131	0.643307	2.22809	2.29152	1.75825	12.9335	1.65331	0.588227	-2.81066	0.00494397
Rora	6.67019	6.25102	7.36865	24.2146	20.5665	18.6648	838.068	1.65219	0.0924372	-17.8736	1.89e-71
Gm17024	10.7111	10.038	12.4014	36.1703	34.1352	32.8979	66.2096	1.64739	0.256724	-6.41695	1.39e-10
4930434J08Rik	0.367243	1.03249	0.54921	2.20253	2.84558	1.05958	7.35339	1.6443	0.796647	-2.06402	0.0390154
Hdc	0.24001	0.0642649	0.170921	0.635604	0.365302	0.461655	9.48023	1.63473	0.698084	-2.34175	0.0191938
Mir6395	7.22177	18.0478	14.4002	31.5	58.2895	32.4123	11.2793	1.62876	0.641154	-2.54035	0.011074
AA465934	6.08501	5.96183	4.9637	14.7789	17.6811	19.6847	41.9716	1.62693	0.32565	-4.99595	5.85e-07
9430034N14Rik	0.173628	0.48815	0.634724	1.76711	1.23324	1.00191	15.349	1.62681	0.561916	-2.89511	0.00379028
Trib1	7.18748	7.09724	5.2783	19.919	21.326	18.8155	381.018	1.62559	0.119619	-13.5897	4.61e-42
Nfil3	7.67684	9.93033	11.9658	28.5329	30.6846	31.3004	186.387	1.62325	0.165022	-9.83658	7.83e-23
Pde4d	5.58325	4.9246	5.02075	15.9966	16.665	14.6876	578.148	1.61724	0.0922744	-17.5264	9.01e-69
Clec12a	0.396274	0.148549	0.0790169	0.47533	0.806015	0.609782	10.6511	1.61651	0.676447	-2.3897	0.0168621
Gm57341	2.21273	1.03684	4.41217	6.03219	8.57268	8.51231	9.33974	1.6144	0.703076	-2.2962	0.0216645
Gm49890	1.61222	1.32204	1.40646	4.83463	5.07499	3.2949	14.5989	1.61235	0.546996	-2.94764	0.00320214
Gm6855	0.831874	1.03946	2.21167	5.74509	4.02862	2.66683	9.98721	1.61178	0.683988	-2.35644	0.018451
Cnih2	0.640059	1.04972	0.478603	2.26835	2.47975	1.84672	9.18548	1.60507	0.688642	-2.33077	0.0197653
4933406I18Rik	2.51793	3.95597	2.1412	9.20613	9.10956	7.83461	78.7467	1.60403	0.252617	-6.34966	2.16e-10
Nfkbia	181.643	170.994	177.978	546.593	524.768	529.971	2629.05	1.60223	0.0441434	-36.296	1.87e-288
mt-Nd3	7.5538	1.76978	5.02075	21.9655	14.6327	6.65942	15.3296	1.60022	0.603764	-2.65041	0.00803944
Gm12657	2.66497	3.4965	1.59418	6.39324	10.3248	6.66384	9.80047	1.59763	0.672646	-2.37515	0.0175419
Gm21769	9.86758	9.24749	13.7731	51.6486	9.55738	37.9603	11.2267	1.59601	0.688571	-2.31785	0.0204573
6330403K07Rik	1.1141	1.04409	0.694223	1.67045	3.37212	3.48231	13.7196	1.59406	0.579656	-2.75002	0.00595924
Rgcc	9.06785	11.8525	8.08899	23.6793	26.8106	36.4903	81.6184	1.59335	0.25348	-6.28589	3.26e-10
Tmem40	0.511823	0.671523	0.204115	0.89299	1.78464	1.47673	9.08779	1.58999	0.710011	-2.23939	0.0251307
Fscn1	0.0727292	0.408953	0.580087	0.713769	0.845314	1.60878	9.77169	1.58996	0.719295	-2.21045	0.0270741
H2bc4	1.70549	1.95349	1.13358	4.13278	3.48729	6.56096	16.8168	1.57408	0.524697	-2.99998	0.00269993
Gm16236	2.31198	2.16669	2.30504	8.82387	2.79913	8.33825	7.7666	1.56227	0.769839	-2.02935	0.0424224
Fam222a	0.62768	0.653595	0.556263	1.90126	2.16159	1.34148	17.4118	1.56195	0.501189	-3.11649	0.00183015
Ifi30	38.8944	46.9244	41.0062	125.775	120.376	125.763	374.372	1.55894	0.11102	-14.042	8.62e-45
Prnp	0.841461	1.05144	0.74572	3.05858	1.90169	2.78748	18.6402	1.55699	0.487523	-3.19367	0.00140475
Uba52	5.55694	7.26342	5.39446	22.0058	14.872	16.5956	82.2258	1.55594	0.245668	-6.33351	2.4e-10
Dusp5	192.486	197.989	186.874	545.558	574.577	561.926	4279.81	1.5513	0.0374264	-41.4492	0
Ifi47	52.7941	50.9708	53.4305	154.935	153.747	148.66	1163.95	1.54936	0.0624054	-24.8274	4.53e-136
Gm43775	0.0570321	0.320689	0.284304	0.435336	0.939066	0.548502	7.60354	1.54442	0.785141	-1.96706	0.0491767
Pop4	25.075	22.9947	21.0121	67.3513	68.5393	64.4319	587.627	1.54433	0.0899013	-17.1781	3.87e-66
Itga1	1.37803	1.31351	1.63224	4.36676	4.04977	4.11187	240.052	1.54394	0.137726	-11.2102	3.63e-29
Rem2	0.0973169	0.912014	0.291074	1.27343	1.22535	1.31031	8.80946	1.54377	0.74398	-2.07502	0.0379847
Hgsnat	9.21313	10.7461	11.6966	30.284	30.4298	30.7892	311.77	1.53978	0.121599	-12.6628	9.5e-37
Gm37669	0.534293	0.500718	2.3971	2.33049	3.88123	3.59697	8.31934	1.53574	0.763283	-2.01202	0.0442179
Mir155hg	3.51597	4.01133	5.18192	10.8352	13.6218	12.0556	54.0271	1.53354	0.288089	-5.32315	1.02e-07
Gm45053	0.350637	0.821506	0.262188	0.573529	1.95278	1.60181	10.6552	1.53294	0.691677	-2.21626	0.0266735
Nav2	0.0271888	0.0382204	0.0135536	0.11118	0.0658352	0.0522973	7.6015	1.53142	0.768757	-1.99208	0.0463627
Cpm	11.4232	12.7707	11.0227	35.6069	32.8364	32.8878	623.684	1.53121	0.0878121	-17.4374	4.29e-68
Plod2	1.6657	1.44681	2.14676	5.31621	4.68262	5.04037	83.8268	1.52599	0.232492	-6.56363	5.25e-11
Slc35d3	0.58305	0.780587	0.664343	1.45323	2.09754	2.24298	15.7644	1.52544	0.52433	-2.9093	0.00362234
Zfand2a	39.2212	37.7809	38.1419	111.97	106.928	110.565	1160.21	1.52524	0.062762	-24.3021	1.86e-130
Smoc1	0.313301	0.352336	0.312361	1.29823	0.788976	0.723157	10.1357	1.52283	0.654345	-2.32726	0.0199517
Tsc22d1	0.365344	0.388037	0.194265	0.743662	1.03799	0.913555	25.0988	1.51613	0.424961	-3.5677	0.000360131
Gm47567	1.36757	1.39814	0.991613	4.40603	2.64916	3.58706	38.8599	1.50539	0.347255	-4.33512	1.46e-05
Cadm3	0.362683	0.651458	0.512258	1.45012	1.34658	1.5115	32.3926	1.50135	0.368633	-4.07276	4.65e-05
Gm37416	7.57756	14.2027	5.49441	30.7983	25.3541	21.2005	25.4686	1.50111	0.434831	-3.45218	0.000556075
Pimreg	12.9063	12.0141	12.9539	33.4368	36.2432	36.7378	279.526	1.50087	0.125622	-11.9475	6.69e-33
Igf2bp3	3.35611	3.06973	2.46268	7.84636	9.12771	7.87564	210.817	1.49194	0.152261	-9.79855	1.14e-22
Maf	1.03669	0.996453	0.583043	2.28991	2.6776	2.35196	62.7105	1.49175	0.273743	-5.44947	5.05e-08
Tmem25	0.409204	0.447403	0.475971	1.48739	1.32113	0.91828	12.4371	1.48774	0.58591	-2.5392	0.0111108
Psd	4.36055	3.25309	3.68962	11.3869	10.3364	9.60144	249.246	1.4794	0.140709	-10.5139	7.46e-26
Sox4	0.365481	0.385328	0.865412	1.69379	1.32747	1.44993	22.3516	1.47827	0.457626	-3.23031	0.00123656
Wnk4	0.316866	0.296954	0.105305	0.403116	1.12532	0.457116	8.58915	1.47517	0.747819	-1.97263	0.0485381
Nkd1	0.432546	0.0450404	0.383331	0.681302	1.11719	0.554664	11.2142	1.47083	0.676683	-2.17359	0.0297356
Opn3	0.687068	0.858523	0.45667	1.74817	1.99641	1.76209	11.001	1.4645	0.619269	-2.36488	0.0180357
Ifitm3	1.93859	2.11956	2.89915	4.93252	6.57175	7.45769	13.4665	1.46077	0.56359	-2.59189	0.00954491
Ier5l	0.489885	0.841684	0.651219	1.24646	2.29334	1.80605	15.0625	1.44036	0.542057	-2.6572	0.00787925
Rps15a-ps6	2.78703	3.13426	3.89012	8.50954	8.63812	9.11337	10.8584	1.43022	0.617169	-2.3174	0.0204822
Cd40lg	9.28816	9.19718	9.60972	20.0655	25.8003	28.9895	98.6072	1.42627	0.218769	-6.51953	7.05e-11
Mvb12b	2.10514	1.3857	1.72403	4.45448	5.2916	4.14563	127.883	1.42493	0.196981	-7.23383	4.7e-13
Gm42047	33.439	33.5189	34.847	91.5821	92.0159	87.7117	1613.52	1.42258	0.0535067	-26.5869	9.61e-156
Csrnp1	33.1145	35.2896	31.2543	87.764	86.3235	91.1753	970.701	1.42038	0.0704293	-20.1674	1.89e-90
Bambi	0.388558	0.28322	0.387391	0.847408	1.21266	0.747386	15.0199	1.4186	0.535516	-2.64904	0.00807211
Wdpcp	0.147664	0.345963	0.368053	0.68434	1.07267	0.532558	14.3118	1.41576	0.56989	-2.48426	0.012982
Gm55882	6.01342	12.8812	5.99537	21.5456	19.9693	24.7859	17.8137	1.41508	0.500893	-2.82512	0.00472628
Gm9845	4.02954	4.11962	5.84355	23.5679	4.61247	9.15999	23.4802	1.41493	0.528455	-2.67748	0.00741789
Cep85	39.5797	43.3265	37.3469	103.683	111.624	103.441	1771.42	1.41422	0.0581909	-24.303	1.82e-130
Rbpms	0.0668274	0.15657	0.233194	0.437233	0.38836	0.385625	8.37222	1.41384	0.717812	-1.96965	0.0488788
Elovl4	0.217178	0.610591	0.288701	0.94729	1.05175	0.974725	9.47863	1.41317	0.676056	-2.09032	0.0365889
Sema4c	0.620027	0.491669	0.570614	1.97632	1.52444	0.963265	21.598	1.4116	0.459457	-3.07232	0.00212404
Spock2	1.34611	1.18732	1.42102	3.3243	3.37453	3.73154	60.9673	1.4104	0.263159	-5.35948	8.35e-08
Plcd1	1.34567	0.796486	1.34163	3.012	3.15551	2.99706	29.9606	1.40883	0.379747	-3.70991	0.00020733
Gm43065	2.72255	2.55146	3.02757	9.36316	6.18671	6.34456	48.3546	1.4038	0.307755	-4.56141	5.08e-06
Ccdc88a	0.192411	0.198352	0.1151	0.440612	0.59636	0.29608	16.0221	1.40284	0.530905	-2.64236	0.00823313
Nfkbiz	41.9524	49.5439	46.1353	124.388	118.476	119.111	1919.89	1.40236	0.0558447	-25.1117	3.7e-139
Mpeg1	0.303268	0.56842	0.251964	1.26768	0.685379	1.02083	13.5985	1.40121	0.576964	-2.4286	0.0151573
Dusp1	37.3812	40.9844	37.203	100.932	103.812	98.6269	1062.25	1.39999	0.0664069	-21.082	1.16e-98
Mid1	2.15148	2.74948	2.76253	7.64257	6.03053	6.42699	142.855	1.39634	0.181482	-7.69407	1.43e-14
Gm43481	1.13348	1.56542	1.01112	3.64297	3.23577	2.86873	37.8314	1.39587	0.339537	-4.11111	3.94e-05
H2bc27	5.35164	2.67484	3.91275	8.94808	8.98456	13.0388	20.1922	1.39184	0.470578	-2.95772	0.00309919
Acer2	0.458989	0.200735	0.12203	0.767443	0.503835	0.765145	15.4551	1.39178	0.559168	-2.48902	0.0128097
E030022I16Rik	3.64308	3.33993	3.47423	10.4497	8.05432	8.75928	79.8892	1.38907	0.23357	-5.9471	2.73e-09
Srgap3	0.889404	0.979378	0.642882	2.20642	1.85211	2.4806	68.3095	1.38719	0.260442	-5.32627	1e-07
9430037O13Rik	3.0425	2.44398	1.08335	6.63541	6.52519	3.97115	18.2828	1.38618	0.506074	-2.73908	0.0061611
Frat2	17.4356	18.0499	16.3726	45.8737	39.0769	49.4283	308.283	1.38181	0.127318	-10.8532	1.93e-27
Cdc42bpa	0.13232	0.200315	0.14207	0.466162	0.335188	0.430718	28.1314	1.37871	0.393367	-3.50489	0.0004568
Gatm	1.02194	0.615678	0.509436	1.51237	1.34332	2.66772	17.6494	1.37843	0.517512	-2.66357	0.00773164
Gm44053	0.707407	0.883937	2.11585	4.1141	3.42584	2.04103	9.44402	1.3761	0.69406	-1.98269	0.0474026
Jun	22.5998	24.1409	24.7235	58.9509	65.1358	59.392	622.6	1.36916	0.0862887	-15.8672	1.07e-56
Fgd2	0.43744	0.774352	0.436127	1.00702	1.22399	1.96329	20.1865	1.35685	0.482777	-2.81052	0.00494621
Stmn2	0.469247	0.439759	0.233919	1.06602	1.06049	0.789767	17.4063	1.35553	0.498746	-2.71787	0.00657044
Septin8	3.6708	3.20403	1.97341	6.51441	8.19136	7.75296	145.967	1.35326	0.198968	-6.80142	1.04e-11
Utf1	1.24973	1.84045	1.42398	4.08832	3.63134	3.77747	15.0437	1.35276	0.52403	-2.58145	0.00983871
Gm37370	1.70898	1.45599	1.23916	4.91303	2.7086	3.58604	16.8526	1.35097	0.507929	-2.65976	0.00781956
Cd83	0.936883	1.35692	1.18882	3.25063	3.46474	2.12973	24.2644	1.34801	0.425532	-3.16784	0.00153578
Cdh5	0.57332	0.537292	0.779453	1.70503	1.86782	1.20303	21.4428	1.34577	0.448956	-2.99757	0.00272145
Gzmc	2.45034	3.44453	0.977193	5.61115	6.88259	4.94885	16.6417	1.34562	0.526651	-2.55505	0.0106174
Nol4l	0.313529	0.316428	0.432814	0.815273	0.84094	1.02058	26.0215	1.34485	0.403061	-3.3366	0.000848105
Kif3a	1.77154	1.20223	1.82713	4.19663	4.02337	3.81879	46.2389	1.33755	0.304743	-4.38912	1.14e-05
Cass4	0.32818	0.307557	0.245396	0.626264	0.874124	0.710157	12.6436	1.3374	0.572199	-2.3373	0.0194235
Bach2it1	2.73256	3.41446	2.2703	7.94594	7.93998	5.25604	10.881	1.33086	0.61974	-2.14744	0.031758
Gm56490	8.744	4.3129	6.42361	16.5607	15.601	16.3764	24.7953	1.33026	0.417884	-3.18331	0.00145602
Pde5a	0.557065	0.187941	0.355451	1.02052	0.82012	0.900066	28.9167	1.32971	0.408555	-3.25467	0.00113526
Lyl1	0.538761	0.403924	0.966859	1.40998	1.7742	1.55445	10.3506	1.32676	0.641025	-2.06975	0.0384756
Notch3	0.21665	0.152277	0.162	0.620147	0.236069	0.468814	11.4953	1.32384	0.62492	-2.11841	0.0341404
Palm	12.2798	13.3233	11.3546	29.8646	30.8787	31.1828	558.174	1.32259	0.0904408	-14.6238	1.98e-48
Gm44164	2.22396	2.32469	2.55841	6.62246	5.38512	5.67626	48.6116	1.32168	0.293457	-4.50383	6.67e-06
Tagap	67.2117	65.6542	64.3153	165.196	164.366	158.625	1616.44	1.3162	0.0528299	-24.9139	5.26e-137
Ifrd1	20.9412	19.6954	20.4683	51.5836	49.7656	49.5231	950.883	1.31257	0.0678662	-19.3405	2.45e-83
Metrnl	2.20994	1.68274	2.61643	6.02459	4.94983	5.04781	27.3595	1.30896	0.392909	-3.33147	0.000863877
Lrfn4	1.17145	1.2808	0.973274	3.05158	2.64744	2.75398	30.6154	1.30846	0.367631	-3.55917	0.000372027
Etv4	0.635162	0.46297	0.281447	0.769571	1.64052	0.950231	11.2658	1.29739	0.62998	-2.05942	0.0394542
Gm38257	1.19011	0.74355	1.50295	2.24946	2.68963	3.35745	24.8225	1.28877	0.424699	-3.03454	0.00240902
Tomt	0.383375	0.646709	0.535113	1.75582	1.2625	0.811158	11.7897	1.28824	0.6083	-2.11778	0.0341941
Igfbp4	0.843303	0.790309	0.6924	2.05554	1.63358	1.95604	26.9566	1.28609	0.391685	-3.28349	0.0010253
Coprs	0.481099	0.826587	0.719482	1.74872	1.32026	1.85077	14.5366	1.28384	0.537504	-2.38853	0.0169161
Fam43a	0.356196	0.667624	0.710253	1.00988	1.72499	1.43879	13.9143	1.27813	0.557842	-2.2912	0.0219517
Tgtp2	9.69293	11.7391	11.0019	26.9933	24.7705	26.317	248.636	1.2743	0.132627	-9.60811	7.39e-22
Gnaq	1.45214	1.36088	1.30653	2.97387	2.77867	4.08756	66.1565	1.26744	0.262876	-4.82143	1.43e-06
Dsel	0.418127	0.284983	0.568461	0.746095	1.14131	1.13328	18.9506	1.26608	0.481383	-2.63008	0.00853637
4931413K12Rik	1.87961	3.04258	1.53325	5.77622	4.96506	4.76577	21.555	1.26491	0.447292	-2.82792	0.00468509
Fes	2.37452	2.91312	3.05609	6.63803	7.44323	5.85452	109.849	1.26402	0.20155	-6.27152	3.58e-10
Arrdc3	7.16683	7.66659	5.92538	17.4219	17.303	14.8949	337.609	1.26332	0.121884	-10.3649	3.58e-25
Gm26982	14.2741	15.1607	14.2313	36.3189	36.4991	31.2999	130.222	1.26044	0.179941	-7.00476	2.47e-12
Chrna2	0.404917	1.19263	0.576717	2.20772	1.56875	1.44644	21.4383	1.26006	0.474513	-2.65547	0.00791971
Sestd1	0.955625	1.16633	0.864127	2.32647	2.26014	2.52209	76.2073	1.25812	0.236419	-5.32159	1.03e-07
Nebl	0.80521	1.03759	1.0895	2.38326	2.40932	2.12962	114.94	1.24603	0.194997	-6.39003	1.66e-10
Dpm1	2.54483	2.54939	2.97464	6.8897	6.74287	5.40132	155.365	1.24542	0.171569	-7.25899	3.9e-13
Gadd45b	57.35	47.157	49.3433	110.793	125.114	125.692	627.285	1.24365	0.0927478	-13.4089	5.36e-41
Fads2	0.731309	0.747657	0.795397	1.66741	1.60982	2.04606	19.1769	1.23736	0.46128	-2.68246	0.00730825
Gm43462	0.420346	0.67531	0.538822	1.70251	1.45404	0.693026	15.3001	1.23416	0.545795	-2.26121	0.0237464
Ciart	5.32876	2.26995	3.67063	9.71981	6.94421	9.59753	64.9899	1.23257	0.291439	-4.22926	2.34e-05
Pim1	160.679	167.435	168.122	387.799	381.622	389.526	4261.18	1.23215	0.0351117	-35.0923	8.85e-270
A330069E16Rik	1.26558	0.754758	0.458829	1.88189	1.78297	2.10237	12.0262	1.22881	0.596328	-2.06062	0.0393391
Cd69	39.6119	40.5605	39.9628	93.9499	96.4219	89.4313	1993.17	1.22791	0.0490358	-25.0411	2.18e-138
Map4k5	0.228877	0.309824	0.177481	0.721006	0.517257	0.440241	15.7849	1.22751	0.520404	-2.35877	0.0183358
Phlda1	4.76866	5.77245	5.44769	11.05	12.3167	13.6631	89.5449	1.22127	0.218774	-5.58232	2.37e-08
Nfia	0.181025	0.150799	0.260695	0.372865	0.311705	0.677054	16.3159	1.21687	0.530848	-2.29231	0.0218878
H1f2	13.7615	12.5019	13.4402	26.6437	28.2898	36.4638	156.685	1.21486	0.176051	-6.90063	5.18e-12
Adgra2	0.189663	0.248842	0.340368	0.620454	0.477621	0.693146	11.3685	1.21056	0.603712	-2.0052	0.0449415
Gm30934	2.44445	2.64327	1.68723	6.76641	4.37096	4.52103	20.0024	1.20943	0.4631	-2.61159	0.0090122
Tcf4	0.200004	0.157446	0.183451	0.401294	0.356438	0.477034	37.2441	1.20232	0.335897	-3.57943	0.000344347
Gm9234	3.11671	3.75538	3.10735	7.76829	7.76246	7.27959	12.3516	1.19882	0.569371	-2.10552	0.0352464
Xcl1	4.60739	6.28051	6.68153	10.0483	11.7649	18.1273	23.0523	1.19785	0.439145	-2.72768	0.00637822
Gm52147	3.72436	2.53841	2.7005	7.01487	4.59109	8.79189	14.5553	1.19778	0.543404	-2.20422	0.027509
Chmp4c	0.108585	0.34599	0.108259	0.378903	0.525859	0.375953	14.2358	1.18548	0.577438	-2.05301	0.040072
Sowahc	2.05277	2.2444	2.5339	5.43624	4.02382	5.96973	76.4198	1.18408	0.245491	-4.82332	1.41e-06
Gm42467	1.51389	0.851255	1.20748	2.47624	2.78597	2.76636	12.8558	1.18238	0.563696	-2.09754	0.0359457
Emp1	20.8172	22.38	24.4714	50.6326	51.6581	50.2295	1000.61	1.18112	0.0695845	-16.974	1.28e-64
Zfp629	0.488756	0.396969	0.357345	0.746151	0.599628	1.44151	20.7753	1.17942	0.480163	-2.45629	0.0140381
Mrpl48-ps	3.09991	2.58232	2.0604	7.51179	3.66967	6.29389	12.2808	1.17855	0.589658	-1.99871	0.0456399
Rsph3b	3.58769	3.69187	3.29638	8.05455	8.51693	7.23916	81.9751	1.17816	0.224168	-5.25568	1.47e-07
Ppp1r15a	87.1169	84.0889	80.832	179.99	194.041	192.46	1840.9	1.17773	0.0532958	-22.098	3.3e-108
Eepd1	0.895647	1.53883	1.19061	2.68582	2.53018	2.94306	26.4871	1.17571	0.397819	-2.95539	0.00312273
Jam3	0.616107	0.898162	1.02376	1.79156	2.12174	1.77761	20.1604	1.1733	0.452701	-2.59177	0.00954835
Gm36445	4.40382	3.06742	5.10259	9.15006	9.04952	9.84431	114.498	1.1697	0.204269	-5.72626	1.03e-08
Kdm6b	22.3974	24.1783	22.9583	52.694	51.2585	51.5035	1197.96	1.16845	0.060757	-19.2315	2.02e-82
Kctd12	2.09765	2.1692	2.48799	5.28467	5.07928	4.69569	101.153	1.16459	0.202167	-5.76055	8.38e-09
Chka	3.07894	2.28788	2.63376	6.11888	6.12311	5.57187	237.633	1.16453	0.139602	-8.34173	7.32e-17
Rnf24	1.99702	2.47524	2.34427	5.61976	4.39884	5.14231	114.441	1.15889	0.196261	-5.90483	3.53e-09
Polg2	6.43703	6.59807	6.0166	14.916	15.538	11.7044	204.074	1.15239	0.152584	-7.5525	4.27e-14
Il1rl1	1.01682	0.595574	0.760323	1.69783	1.87737	1.65023	40.1052	1.15124	0.326838	-3.52236	0.000427718
Gm43328	6.72151	6.29913	5.63521	13.8261	15.9796	11.3127	65.607	1.14774	0.257122	-4.4638	8.05e-06
Myadm	10.4175	11.6879	10.6788	23.6795	26.1487	22.0605	358.912	1.14034	0.112787	-10.1105	4.96e-24
Gm12992	0.372996	0.454423	0.297501	0.650774	1.15606	0.645707	16.0821	1.13279	0.518927	-2.18295	0.0290396
Crybb1	3.78074	5.83578	4.21284	10.9131	12.0627	7.2722	33.2203	1.13176	0.367434	-3.08018	0.00206873
Armcx3	2.28961	3.13161	2.15935	4.79099	5.99361	5.71335	65.2746	1.12967	0.259295	-4.35669	1.32e-05
Gm37660	1.89717	1.89648	0.88269	3.44796	3.06255	3.64919	19.678	1.12526	0.466241	-2.41349	0.0158008
Arhgap21	6.23794	5.51378	5.48892	12.1099	12.7931	12.294	386.426	1.11891	0.105418	-10.6141	2.56e-26
Trp53inp2	6.37554	6.36541	5.31777	13.9045	12.8346	12.3033	229.801	1.11887	0.137679	-8.12661	4.41e-16
Gm42878	0.274799	0.429217	0.456623	1.09873	0.70976	0.704762	13.4466	1.11558	0.557332	-2.00164	0.0453238
Scpep1	42.0989	43.9567	43.6389	90.2188	98.8525	89.014	654.678	1.10906	0.0824075	-13.4583	2.75e-41
Klhl23	0.400313	0.416841	0.576494	0.873045	1.20627	0.89833	16.4813	1.10698	0.49893	-2.21872	0.026506
Tmem176a	0.459969	0.862128	0.859853	2.31978	1.05808	1.32712	20.0764	1.10678	0.483898	-2.28722	0.0221831
Gm49616	2.16089	2.19386	1.70557	4.61452	3.9243	4.41622	35.4227	1.10239	0.338854	-3.25329	0.00114077
Gm12796	3.84316	5.29655	2.93007	8.13506	7.22573	10.4361	28.1075	1.10213	0.394149	-2.79622	0.00517043
Rasd1	3.94336	3.44069	1.89797	6.82076	6.32175	6.53879	35.7247	1.09093	0.350988	-3.10818	0.00188244
Miat	0.797651	0.649167	0.795257	1.89983	1.50449	1.33239	55.7365	1.08531	0.278007	-3.90391	9.47e-05
Gm26873	2.07886	1.7047	1.38175	5.00608	3.18806	2.74908	31.1677	1.08494	0.382423	-2.83701	0.00455387
Avpi1	4.07636	4.48458	6.89135	10.6295	10.9863	10.909	45.4025	1.08428	0.308436	-3.51543	0.000439046
Arhgef17	0.202928	0.209193	0.141623	0.486822	0.314477	0.370812	14.2606	1.08411	0.536603	-2.02032	0.0433507
Gm49979	0.228724	0.696639	0.684112	1.30942	0.996901	1.09987	14.7084	1.08352	0.546386	-1.98306	0.0473603
Lmna	3.33956	3.09454	2.73097	7.1196	5.81497	6.38752	127.322	1.08271	0.183751	-5.89224	3.81e-09
Gm12693	11.7921	14.0263	7.23487	23.7391	25.4784	20.5009	37.9955	1.08107	0.340446	-3.17546	0.00149598
Chn2	2.90221	2.15467	3.41959	5.09644	5.43942	7.21357	116.767	1.0802	0.213314	-5.06389	4.11e-07
Dgat1	14.8382	18.7425	15.2224	37.2851	32.0066	33.3668	354.344	1.07825	0.118366	-9.10947	8.28e-20
Cebpb	1.31087	1.91098	1.59736	2.06474	3.95004	4.06231	17.1649	1.0776	0.502497	-2.14449	0.0319933
Cd24a	13.4153	14.482	13.2057	29.9982	30.1813	26.0492	251.465	1.07566	0.130687	-8.23076	1.86e-16
Pik3c2b	1.30176	2.05465	1.32062	2.93862	2.8977	3.95354	106.296	1.07314	0.224392	-4.78244	1.73e-06
Cdkn1a	7.9535	6.2403	7.25345	15.934	14.8695	13.9346	180.012	1.06957	0.15544	-6.88094	5.95e-12
Tstd1	2.27398	2.60466	2.51906	4.4083	6.11804	4.85997	15.1236	1.06663	0.514846	-2.07175	0.038289
Armcx4	3.99985	3.67147	4.37024	8.12581	7.58901	9.3009	226.921	1.06535	0.142395	-7.4816	7.34e-14
Epm2aip1	19.1085	19.7128	21.0325	42.6407	41.9313	39.666	1009.76	1.06168	0.0670106	-15.8435	1.56e-56
Tiam2	0.20632	0.241693	0.257126	0.393719	0.366362	0.694494	21.0889	1.05774	0.457421	-2.31239	0.020756
Junb	270.85	274.975	262.824	529.76	562.662	578.019	4367.88	1.05574	0.0397923	-26.5312	4.23e-155
Mri1	13.9213	14.3637	14.4801	28.0256	28.6529	31.6052	328.452	1.05534	0.114173	-9.24332	2.39e-20
9330162G02Rik	0.24071	0.245488	0.324689	0.609887	0.541714	0.524282	58.8992	1.05528	0.266029	-3.96678	7.29e-05
Ifng	92.5297	72.4475	93.2638	181.324	182.027	169.683	784.452	1.05517	0.0872747	-12.0902	1.19e-33
P2ry14	0.4754	0.352707	0.296233	0.648001	0.78661	0.876324	29.0986	1.0522	0.380388	-2.76611	0.00567291
H2-Eb1	1.35222	1.79527	2.47163	4.42361	4.25657	2.92611	25.6214	1.0521	0.411744	-2.55523	0.0106118
Gm19557	1.66375	2.37592	2.21167	3.54209	4.5274	4.8003	40.492	1.05195	0.323392	-3.25285	0.00114255
Glcci1	0.169464	0.423505	0.253433	0.492779	0.519766	0.733413	15.403	1.0504	0.532269	-1.97343	0.0484466
Pabpc1l	0.884605	0.90438	0.881949	1.75385	2.25883	1.4695	16.997	1.0457	0.488262	-2.14168	0.0322192
Rbfaos	0.485363	1.36459	0.88716	2.29348	1.56701	1.78938	17.3833	1.0441	0.505358	-2.06606	0.0388232
Zfp36l2	408.768	398.317	399.621	785.377	836.253	839.675	9913.93	1.03743	0.0305657	-33.941	1.66e-252
Gm16185	1.77598	1.28029	2.04306	3.64979	3.4403	3.28469	37.9883	1.03541	0.330592	-3.132	0.00173622
Ptpn3	1.3922	2.04216	1.78029	3.89434	3.34178	3.40557	87.8523	1.03361	0.22241	-4.64733	3.36e-06
Rel	24.9692	25.1325	24.8358	51.0961	50.8694	50.4266	1299.39	1.03243	0.0567503	-18.1925	5.91e-74
Myh10	0.481773	0.706693	0.647397	1.3248	1.15643	1.24901	44.5633	1.02817	0.304367	-3.37804	0.000730039
Nlgn2	2.00695	0.958158	1.62339	3.09691	3.26421	2.91346	61.3942	1.028	0.279345	-3.68005	0.000233191
Gm12655	1.38296	0.950436	1.3788	2.61395	2.41107	2.48276	20.4092	1.02709	0.443619	-2.31524	0.0205997
Ptges3l	1.03919	0.973882	1.24328	2.37968	1.91238	2.29869	15.8927	1.02587	0.50044	-2.04994	0.0403708
Perp	8.41676	6.62579	9.62225	14.9297	15.7609	18.9957	111.155	1.02346	0.204679	-5.00033	5.72e-07
Parm1	5.66237	5.34705	5.38681	11.972	10.3826	10.6005	191.46	1.01433	0.147171	-6.89217	5.49e-12
Gm35638	4.03178	3.77842	4.35465	9.89206	8.1355	6.46257	18.2864	1.01431	0.470509	-2.15578	0.0311009
Akr1e1	4.45342	4.06077	4.26005	7.87499	8.45198	9.26065	106.93	1.01318	0.195785	-5.17495	2.28e-07
Gm49512	8.27844	12.5325	5.71402	20.1377	19.7371	13.4737	21.0231	1.00829	0.456565	-2.20842	0.027215
Ptprj	19.953	19.2185	20.5246	40.2058	41.9746	37.0847	1137.02	1.007	0.0655463	-15.3632	2.89e-53
Tesc	12.9426	10.1937	12.2174	22.5212	22.5376	25.4246	128.941	1.00685	0.181815	-5.53775	3.06e-08
Zcchc3	2.78013	3.27348	2.20322	5.98547	5.38547	5.14188	58.2628	1.00431	0.268432	-3.7414	0.000182998
Cacnb3	3.82399	3.12293	3.86698	7.74407	6.93136	6.88256	99.3684	1.00418	0.204095	-4.92015	8.65e-07
Rapgef5	1.74768	1.92689	2.04993	4.16653	3.3523	3.88897	167.686	1.00176	0.161487	-6.20337	5.53e-10
Gm43604	2.79651	3.78557	4.02728	6.09893	8.42676	6.5744	17.1135	1.00162	0.486183	-2.06017	0.0393823
Gm15247	17.9379	25.9802	20.5938	8.89112	11.5827	11.5011	29.7131	-1.00104	0.374428	2.67351	0.00750628
Gm14410	5.76869	4.8445	6.12484	2.12406	2.90251	3.24234	55.8838	-1.00111	0.278041	3.60057	0.00031752
Slc28a2b	4.38471	4.52009	4.85242	3.01223	2.0385	1.8133	78.6921	-1.00296	0.239878	4.18114	2.9e-05
9530082P21Rik	1.12201	1.13562	1.29762	0.636217	0.521632	0.604285	19.8306	-1.00576	0.447815	2.24592	0.0247091
Slfn1	151.955	144.94	139.548	65.3574	75.2397	74.823	928.473	-1.00779	0.0736895	13.6761	1.41e-42
Gm33460	29.426	32.939	30.5601	15.1525	13.4588	17.2946	56.864	-1.00848	0.267754	3.76643	0.000165596
Gm49368	3.32946	3.59041	3.81966	2.38726	1.32526	1.62298	58.9798	-1.00946	0.276381	3.65243	0.000259775
Gm49331	17.3227	14.7122	14.932	7.47714	7.86476	7.80938	65.0429	-1.01048	0.249567	4.04892	5.15e-05
Zfp286	1.01429	1.13039	0.737939	0.358716	0.637238	0.421834	26.2561	-1.01081	0.407516	2.48042	0.0131227
Nrp2	9.34179	8.75474	8.57602	4.33694	4.85552	3.94958	360.213	-1.01255	0.111644	9.06945	1.2e-19
Cd55	31.2814	32.6999	34.1128	17.9661	15.8267	14.5865	543.046	-1.01424	0.0934192	10.8568	1.85e-27
Gm4924	2.88512	3.19245	3.46561	1.85733	1.34671	1.50438	68.615	-1.01558	0.247855	4.09748	4.18e-05
Gm10451	8.25648	7.573	8.66955	4.31009	2.72236	4.984	69.5987	-1.01937	0.258599	3.94188	8.08e-05
AU041133	4.82365	3.03966	3.89709	1.72309	1.77214	2.23957	35.2187	-1.02244	0.35048	2.91726	0.00353116
Gm39469	8.91367	9.11294	9.69482	4.41815	6.01726	3.11733	25.5674	-1.02433	0.405571	2.52566	0.0115481
Zfp712	5.85191	7.0363	6.32971	4.03342	2.67356	2.70783	86.7861	-1.02916	0.228888	4.49636	6.91e-06
Dlg4	9.91896	8.7534	10.0046	4.90332	4.69149	4.34047	431.392	-1.03351	0.102692	10.0641	7.96e-24
1700058P15Rik	44.5546	36.2869	34.3733	19.0869	19.522	17.3441	54.0102	-1.03381	0.277048	3.73154	0.000190316
Lyz2	4.99378	4.05597	6.63838	3.81183	2.90207	0.960546	23.4721	-1.03512	0.465996	2.2213	0.0263306
Tlr1	54.4705	55.3423	52.3488	28.5565	26.5693	23.5488	615.618	-1.03757	0.0868891	11.9413	7.21e-33
Mettl27	3.20704	3.37352	3.26266	1.85562	1.71159	1.19597	37.3408	-1.04432	0.332605	3.13983	0.00169045
Gm20939	4.78222	2.69982	3.3892	1.88486	1.28353	2.05028	46.75	-1.04958	0.322702	3.25249	0.001144
Ccdc141	0.373919	0.385463	0.372796	0.163096	0.235407	0.143846	14.9881	-1.05149	0.51933	2.0247	0.0428984
Gm26616	2.67921	1.25542	2.10881	0.691945	1.02433	1.15274	21.1647	-1.05566	0.463948	2.27538	0.0228831
Mccc1	2.88027	2.66178	2.51267	1.15599	1.2205	1.46199	99.5373	-1.05743	0.205829	5.13744	2.79e-07
Ceacam16	6.02918	4.52024	5.8775	3.21422	2.33586	2.31941	30.3461	-1.05812	0.371147	2.85094	0.00435907
4930556H04Rik	2.87721	3.55435	2.73818	1.85395	1.01337	1.50935	17.3349	-1.06691	0.489348	2.18026	0.029238
Oas1a	23.8235	23.6333	25.1424	9.75775	12.1564	12.4061	154.004	-1.06785	0.166573	6.41071	1.45e-10
Zfp3	24.6589	24.6034	24.7968	11.2425	11.633	12.1644	171.803	-1.06978	0.15335	6.97607	3.04e-12
Dynlt1-ps1	389.44	369.77	348.678	183.696	160.681	179.263	426.321	-1.07374	0.102431	10.4825	1.04e-25
Bckdhb	9.70904	11.2599	11.6159	5.69065	5.64229	3.96848	66.0189	-1.08612	0.255408	4.2525	2.11e-05
Trav8-2	24.0511	23.1489	33.052	7.7971	11.3327	18.1297	30.2725	-1.08635	0.39338	2.76159	0.00575215
Gm57133	11.2099	12.2564	10.7106	6.11194	4.07157	5.83974	17.9886	-1.08844	0.474951	2.2917	0.0219232
Zbtb3	3.60728	4.30257	2.72458	2.02638	1.16463	1.7872	23.9044	-1.09355	0.426122	2.56628	0.0102797
Slc25a42	5.91857	5.5124	5.09946	2.94809	2.54778	2.21361	111.025	-1.09622	0.196571	5.57671	2.45e-08
2610005L07Rik	16.1546	19.3311	20.7228	10.3285	8.97011	6.83204	261.805	-1.10134	0.148509	7.41599	1.21e-13
F730311O21Rik	0.760235	0.554136	0.757953	0.24563	0.109087	0.595753	17.9844	-1.10599	0.540136	2.04761	0.0405986
Sez6l2	0.9366	1.26785	1.76382	0.680878	0.604771	0.55047	18.6658	-1.10628	0.479139	2.30889	0.0209498
Ankrd23	2.27426	1.97911	1.86254	0.442853	1.57341	0.781163	18.3664	-1.10733	0.503495	2.19928	0.0278578
Gm17655	10.4843	8.66952	12.0515	6.59058	5.01762	2.84702	61.9236	-1.11054	0.290951	3.81692	0.000135126
Cpne4	1.23493	0.895992	0.794336	0.738475	0.19292	0.421436	17.9696	-1.11924	0.517131	2.16432	0.0304399
Tent5a	24.3912	21.8865	22.0586	10.2201	8.70571	12.3017	433.89	-1.11986	0.115733	9.67625	3.8e-22
Gzmm	102.387	100.834	103.415	50.7934	43.3861	46.2293	502.726	-1.12042	0.0932982	12.009	3.19e-33
Inpp4b	23.6061	22.6411	22.783	11.2618	10.0355	10.1905	1003.35	-1.12562	0.0677357	16.6178	5.18e-62
Ifit1bl1	45.0721	45.0557	42.231	18.814	18.7764	21.7205	330.97	-1.14791	0.115263	9.95906	2.3e-23
Tbc1d30	2.31001	1.6465	1.91382	0.60313	0.787813	1.22033	43.6504	-1.14971	0.330046	3.48349	0.00049493
Zfp69	24.2525	19.5553	22.5311	11.5058	9.53333	8.70891	204.191	-1.15205	0.153332	7.51343	5.76e-14
1810024B03Rik	1.48097	0.751782	1.47652	0.269155	0.776974	0.593464	14.5107	-1.15317	0.564635	2.04233	0.0411191
H60b	11.3774	13.0319	9.90284	6.30173	5.94716	3.12633	46.0243	-1.15783	0.319265	3.62656	0.000287226
Cyp4v3	5.06232	3.61206	6.25155	2.76011	1.72726	2.1577	62.7482	-1.16294	0.284795	4.08345	4.44e-05
Gm32856	10.897	11.8091	11.3113	5.77016	5.16861	4.18341	183.347	-1.16574	0.156506	7.44848	9.44e-14
Ms4a4c	74.438	65.6566	73.2167	28.5122	35.6248	30.2002	411.54	-1.16582	0.109549	10.6419	1.9e-26
Tead2	0.732031	1.02904	0.729833	0.399123	0.48745	0.220008	13.1532	-1.1677	0.568917	2.0525	0.0401215
Vmn2r96	3.39998	2.73964	2.12257	1.59388	0.954074	1.10016	62.7198	-1.17857	0.282245	4.1757	2.97e-05
Ifngas1	28.9301	29.48	30.3547	13.2249	12.8479	12.8789	169.182	-1.18016	0.155236	7.60236	2.91e-14
Gm2792	3.12052	3.89923	3.11115	1.36111	1.3433	1.73399	35.1662	-1.18035	0.345356	3.41777	0.000631372
Gm14325	14.7757	12.1957	10.0011	5.46929	4.33276	6.38819	65.6458	-1.18219	0.266739	4.43201	9.34e-06
Slfn8	35.8764	35.2779	37.4237	17.3419	15.9221	14.368	488.148	-1.18267	0.0963066	12.2803	1.16e-34
Gm12253	2.58478	3.63353	3.38234	1.05697	1.5647	1.55369	14.2726	-1.18652	0.538073	2.20512	0.0274455
Spin2c	7.79517	6.11261	6.1857	2.42865	3.38985	2.90698	30.3187	-1.18947	0.371833	3.19893	0.0013794
Kcnip2	1.25177	2.06691	1.24802	0.844999	0.519609	0.630606	18.4192	-1.1962	0.487845	2.45201	0.0142059
Gm28942	10.2028	7.8743	12.5656	4.58116	2.90649	5.77205	12.2451	-1.19775	0.588758	2.03437	0.0419143
Nsg2	50.1146	47.8049	51.3301	20.2271	20.5692	23.4145	677.952	-1.20616	0.0841452	14.3343	1.34e-46
Cnksr3	1.82693	2.14015	1.30916	0.373534	0.718858	1.15306	22.0618	-1.21072	0.46693	2.59294	0.00951604
Gm21011	13.805	13.4389	12.91	5.13458	6.63367	5.3519	89.5605	-1.21867	0.217145	5.61226	2e-08
Samd3	18.689	19.1413	19.7866	8.26535	8.29417	8.01318	237.703	-1.22109	0.131757	9.26769	1.9e-20
Sell	185.299	173.793	195.938	74.1155	83.9937	77.2005	3568.81	-1.2284	0.0491759	24.9797	1.02e-137
Dnajc6	1.77437	2.25179	1.99017	1.08836	1.03831	0.426621	38.7722	-1.2377	0.355723	3.47939	0.000502553
Igha	4.51586	5.23239	6.79439	1.43253	2.54481	2.92172	47.7917	-1.24231	0.320891	3.87143	0.000108197
Zfp691	8.40081	10.3546	9.1039	3.58462	4.7759	3.33715	72.4831	-1.24257	0.247267	5.0252	5.03e-07
Gm9118	302.443	272.274	282.128	101.379	130.287	126.017	699.625	-1.24797	0.090992	13.7152	8.23e-43
Xlr4e-ps	7.77529	5.70262	8.42603	2.94907	3.27429	2.92611	15.3716	-1.24817	0.519577	2.40227	0.0162935
Zfp418	1.76166	1.19022	1.38876	0.580769	0.595214	0.630424	25.1108	-1.25348	0.410139	3.05623	0.00224141
Gm10557	123.863	122.049	118.904	47.8522	46.6165	55.8182	243.595	-1.26912	0.133864	9.48062	2.53e-21
G0s2	25.1504	30.1695	23.3197	15.3582	7.30794	9.91719	73.9868	-1.27369	0.266103	4.78645	1.7e-06
Zbtb26	2.14697	1.94715	2.43974	1.0573	0.804959	0.777088	66.4801	-1.30436	0.257021	5.07493	3.88e-07
2810021J22Rik	16.7864	14.2159	14.512	6.08134	6.86	5.36354	191.473	-1.30538	0.155489	8.39535	4.65e-17
Nudc-ps1	209.519	183.684	191.846	65.8965	87.0259	79.913	344.267	-1.31633	0.120875	10.89	1.29e-27
E330020D12Rik	6.72985	5.59829	8.51899	3.79297	2.12393	2.39987	64.5224	-1.32554	0.282082	4.69913	2.61e-06
Afp	0.455292	1.82863	1.16724	0.425549	0.503976	0.437874	12.3944	-1.32939	0.629793	2.11084	0.0347864
Naip2	11.2107	11.5653	11.3573	3.94346	4.42211	5.0431	176.006	-1.33565	0.157781	8.46523	2.56e-17
Lrig1	2.82405	3.30823	2.93289	0.940957	1.02573	1.58434	53.8398	-1.3372	0.291242	4.59138	4.4e-06
Zfp759	3.30679	3.47956	3.47038	1.26523	1.34856	1.39486	41.1471	-1.34511	0.316829	4.24555	2.18e-05
Gm6545	9.56702	6.89678	8.31544	2.54122	4.15794	2.94905	46.9678	-1.34557	0.312246	4.30931	1.64e-05
Gm26910	2.06484	3.16649	2.99438	1.22815	1.45449	0.541593	10.2011	-1.3498	0.653527	2.0654	0.0388848
Il10rb	3.68169	3.66597	2.63827	1.63097	0.835769	1.43846	40.407	-1.35287	0.341962	3.9562	7.62e-05
Jchain	0.957355	2.03908	1.30157	0.379618	0.67437	0.585919	11.4165	-1.37575	0.624262	2.2038	0.0275386
Nuak2	1.17354	1.09979	0.835724	0.609375	0.378882	0.214979	12.9053	-1.37801	0.586172	2.35086	0.01873
Gm40466	12.4584	12.162	15.5263	7.92476	5.5306	1.99696	17.9091	-1.38522	0.514775	2.69092	0.00712553
Hcn3	0.843756	1.48263	1.26184	0.287524	0.561847	0.507173	15.6911	-1.38578	0.532863	2.60064	0.00930514
Rasgef1a	0.587643	0.856668	0.976465	0.355998	0.189723	0.376775	8.56825	-1.38738	0.706786	1.96294	0.0496534
Izumo1r	4.6267	3.982	3.95384	2.05927	1.28036	1.45296	30.7503	-1.38994	0.375047	3.70605	0.000210519
Zfp951	4.07554	5.42532	4.4327	2.02008	1.65971	1.60348	69.417	-1.39616	0.2542	5.49238	3.97e-08
Acta2	1.39656	1.68274	1.69073	0.435109	0.483091	0.863442	10.9939	-1.40297	0.623327	2.25077	0.0244
Gm12258	3.41277	5.56227	6.11468	2.26524	1.77251	1.61732	70.1595	-1.41348	0.276187	5.11784	3.09e-07
Hoxb4	1.87815	2.64018	0.766026	0.744738	0.578806	0.656835	14.2378	-1.414	0.588742	2.40173	0.0163176
Gm19345	5.0739	2.89438	2.19942	1.68391	1.28202	0.84866	10.6023	-1.41512	0.655042	2.16035	0.0307454
Ffar1	0.734573	0.540895	0.836992	0.0572155	0.2541	0.45416	9.18505	-1.43002	0.715932	1.99743	0.0457786
Trgc2	20.1325	22.2365	22.9394	6.27242	7.4284	10.1421	62.2529	-1.43813	0.269821	5.32996	9.82e-08
Gm18860	18.3506	18.0036	10.0054	6.25327	6.94286	3.86062	36.996	-1.43884	0.370518	3.88331	0.000103042
Cracd	0.249236	0.316992	0.248487	0.0194128	0.206915	0.0684859	10.427	-1.43945	0.695063	2.07096	0.0383626
Patj	1.34811	1.70013	1.60956	0.635209	0.612567	0.43218	63.6954	-1.46803	0.266978	5.4987	3.83e-08
Sytl1	66.7273	70.4425	64.1851	24.95	20.9814	26.3559	526.293	-1.47012	0.0989187	14.8619	5.83e-50
Btnl9	2.20725	2.50938	2.63353	1.14426	0.735984	0.765602	46.2103	-1.47475	0.311024	4.7416	2.12e-06
Id3	23.3615	27.5101	23.6572	9.86976	8.05573	8.7048	138.367	-1.48016	0.180757	8.1887	2.64e-16
Cep290	1.35769	1.76719	1.63562	0.699126	0.58445	0.417116	57.3096	-1.48482	0.284766	5.21416	1.85e-07
Filip1l	22.7067	21.0489	23.3345	8.23861	8.43127	7.06873	370.059	-1.49137	0.112498	13.2568	4.12e-40
Gm32515	2.60572	1.76833	1.25416	0.587879	0.957306	0.432075	14.1593	-1.49845	0.575151	2.60531	0.00917915
F2rl1	30.4495	30.1837	30.9158	11.3293	11.6111	9.30035	259.114	-1.49902	0.13209	11.3485	7.55e-30
Cacna1a	1.10331	1.10068	1.1	0.291074	0.344718	0.513436	41.8816	-1.50653	0.327891	4.5946	4.34e-06
Iigp1	1.39193	1.72753	2.13789	0.410226	0.692307	0.723612	31.508	-1.50678	0.38412	3.92269	8.76e-05
Nod2	1.57283	1.02361	1.13252	0.714624	0.169265	0.420183	19.2711	-1.5235	0.511683	2.97743	0.00290675
Myo3b	0.933628	0.55414	0.682605	0.203615	0.180856	0.359164	15.6728	-1.52791	0.540522	2.82674	0.00470244
Mtus2	1.02094	0.701643	0.865196	0.315432	0.21425	0.360024	34.1985	-1.53125	0.367225	4.1698	3.05e-05
Faxc	0.445351	1.3012	1.04474	0.114267	0.405977	0.428313	23.8907	-1.53427	0.503018	3.05013	0.00228746
Itga7	0.5922	0.529759	0.241536	0.234824	0.104288	0.129442	11.3843	-1.54856	0.646652	2.39473	0.0166324
Trim30d	18.2453	21.4144	19.1785	7.11921	6.15406	6.7274	226.265	-1.55063	0.143052	10.8396	2.23e-27
Efcab9	11.3416	10.8257	12.1451	2.51929	3.25482	5.45384	36.2897	-1.59135	0.361017	4.40797	1.04e-05
Gm31619	5.70469	1.42565	6.82508	1.65885	1.84179	1.09729	8.16004	-1.59197	0.782701	2.03394	0.0419579
Gm3055	0.581062	0.495043	0.684648	0.115204	0.255816	0.203212	7.39598	-1.59408	0.765614	2.0821	0.0373334
1700030J22Rik	1.16988	0.47966	1.31217	0.558119	0.212457	0.210961	9.01875	-1.6028	0.735279	2.17985	0.0292685
Rnf122	0.777844	0.774523	0.775509	0.318076	0.235435	0.210399	21.2747	-1.6073	0.451634	3.55885	0.000372477
Lekr1	0.329684	0.337054	0.44822	0.0980469	0.145146	0.115299	8.22426	-1.6221	0.724579	2.23867	0.0251771
Ddr1	6.56171	8.64352	8.64644	2.6019	2.93328	2.11827	114.84	-1.63305	0.208675	7.82582	5.04e-15
Gm10060	71.0466	59.1839	98.3796	12.9122	22.9377	36.0623	25.4861	-1.64361	0.445205	3.6918	0.000222671
Cd55os	1.8869	2.10515	2.0604	1.17576	0.609195	0.17283	14.9023	-1.64566	0.581379	2.83062	0.00464581
Adgrd1	0.315914	0.320734	0.524943	0.0861224	0	0.278509	9.70779	-1.64937	0.77005	2.1419	0.0322019
Pttg1	180.506	187.947	183.021	61.988	52.3008	60.3598	1109.03	-1.6519	0.0694573	23.783	5.01e-125
Gm37362	2.76417	2.26666	5.85622	0.376774	1.33864	1.66151	6.90909	-1.65636	0.833058	1.98828	0.0467803
Ccl6	1.58651	1.94429	0.730037	0.399234	0.591013	0.352111	7.67975	-1.65799	0.774975	2.13941	0.0324023
Gm55594	32.9216	36.4505	39.6089	9.9973	9.68707	14.4283	172.36	-1.66271	0.176194	9.4368	3.84e-21
Aldoc	3.2896	3.39745	3.14585	1.68376	0.650241	0.774795	32.2374	-1.67186	0.3931	4.253	2.11e-05
Gm4814	2.95413	4.68514	3.39838	1.23898	0.880389	1.31128	10.6512	-1.68133	0.645984	2.60274	0.00924829
Tmem181b-ps	9.14689	10.8967	6.9555	4.56449	1.50158	2.38562	38.2426	-1.68523	0.381606	4.41615	1e-05
Naip5	1.13655	0.631189	1.13314	0.367217	0.0407713	0.48581	15.0869	-1.69139	0.608053	2.78165	0.0054083
6430511E19Rik	1.02818	0.802976	0.797298	0.373729	0.221303	0.219744	10.0819	-1.69309	0.662298	2.55638	0.0105768
Gm35113	4.27137	8.29183	8.5171	2.66156	1.77304	2.05398	15.1128	-1.69969	0.558471	3.04347	0.0023387
Gm5611	15.1697	15.4212	12.048	3.92517	5.22964	3.70915	36.1081	-1.7187	0.355424	4.83563	1.33e-06
ENSMUSG00000121395	20.1151	19.9831	19.95	6.47156	5.74817	5.75821	248.505	-1.73388	0.134443	12.8967	4.7e-38
Usp18	29.9932	27.8876	29.59	8.98991	7.83294	8.91047	241.181	-1.75751	0.138153	12.7214	4.49e-37
Rpsa-ps1	2.47246	2.08538	2.21854	0.539221	0.239474	1.18894	5.91945	-1.766	0.880786	2.00502	0.0449607
Fto	9.63253	9.5156	9.11757	2.76802	2.80054	2.68382	363.364	-1.76785	0.111711	15.8253	2.08e-56
ENSMUSG00000121374	0.644611	0.436296	0.535563	0.234306	0.104058	0.137767	9.77298	-1.76901	0.682651	2.59138	0.00955906
Zfp949	20.3603	15.6843	18.9176	5.05647	5.4205	5.43359	222.437	-1.77743	0.152363	11.6658	1.91e-31
Hal	0.315819	0.517953	0.393589	0.0860965	0.0382364	0.227803	6.69684	-1.78267	0.844808	2.11015	0.0348458
Gm46339	2.35216	1.39222	0.740557	0.202494	0.359718	0.714371	15.5807	-1.78702	0.602862	2.96422	0.00303447
A230103J11Rik	0.692255	1.08125	1.99384	0.419373	0.223498	0.443848	10.5562	-1.78775	0.687415	2.60069	0.00930365
Gm15821	3.98291	5.59893	3.60996	0.987086	1.22745	1.56704	15.6851	-1.78813	0.541926	3.29958	0.000968312
Gm14466	9.2287	9.55916	10.1695	3.17794	4.23407	0.934278	12.84	-1.79303	0.610224	2.93832	0.00329997
Hdac1-ps	145.181	132.929	129.469	37.5517	44.8151	33.8488	577.501	-1.8012	0.100206	17.975	3.06e-72
App	0.758519	0.805633	0.756242	0.202187	0.261217	0.194533	29.5531	-1.8079	0.389748	4.63863	3.51e-06
Gm15484	5.02675	3.22322	4.22034	2.59647	0.256249	0.763333	10.166	-1.8112	0.719981	2.51562	0.0118823
Gm10222	46.9415	32.1209	36.4004	8.12499	7.93847	15.0486	32.9162	-1.87374	0.391195	4.78977	1.67e-06
Gm16069	11.6564	7.53373	6.41182	2.62981	1.55724	2.70598	13.5245	-1.88742	0.59544	3.16978	0.00152552
Gm7324	2.99789	3.21086	5.23056	1.05077	1.14072	0.823772	22.5763	-1.91603	0.467811	4.09573	4.21e-05
Gm47242	6.91769	4.32198	3.21857	1.00579	1.34004	1.33061	6.57803	-1.9598	0.84597	2.31663	0.0205239
Ighd	4.26591	5.07833	5.97734	0.502894	1.56339	1.77415	27.8055	-1.96757	0.434533	4.52802	5.95e-06
Rpl15-ps3	95.8166	103.482	83.8098	22.1396	19.3199	28.7758	165.932	-2.00044	0.181302	11.0337	2.63e-28
Tm6sf2	1.49805	2.05186	1.26377	0.753945	0.446447	0	8.72139	-2.02829	0.784162	2.58657	0.00969355
Gm5841	5.93687	6.4125	6.22001	0.768086	1.55938	2.12906	38.2828	-2.03352	0.36656	5.54759	2.9e-08
Gm32027	0.214075	0.257943	0.548827	0.100045	0.148104	0	6.93454	-2.04075	0.887785	2.2987	0.0215222
Gm12663	18.7505	19.5008	23.7097	5.2363	5.75837	3.95849	56.2451	-2.04431	0.296099	6.90413	5.05e-12
S100a9	14.2683	12.9784	13.3887	4.57615	2.84524	2.42161	20.1123	-2.05101	0.4878	4.20461	2.62e-05
S100a8	2.52519	3.54976	4.40582	0.3442	1.83436	0.303573	6.86575	-2.05346	0.866224	2.37059	0.0177599
Dynlt1b	66.4852	72.1592	74.2172	13.6323	18.1627	18.8546	155.12	-2.056	0.180179	11.4109	3.69e-30
Mir301	17.8305	19.0971	17.777	5.55523	2.46714	4.89953	4.44013	-2.08307	1.0251	2.03207	0.0421464
Platr27	5.80971	4.80408	8.51804	1.8633	2.31703	0.328674	11.5628	-2.08561	0.675136	3.08918	0.0020071
Gm49933	14.4119	5.40248	13.4107	3.14309	1.86117	2.7721	7.13747	-2.08966	0.837371	2.4955	0.0125781
Ptprv	20.4419	20.4501	18.7863	4.68382	4.43357	4.67373	391.892	-2.10553	0.112767	18.6716	8.43e-78
Zfp174	0.594364	0.278507	0.259254	0.0810157	0.0719599	0.10718	6.2698	-2.1079	0.887972	2.37384	0.0176044
Rapgef4os3	0.754297	0.412356	0.814701	0.342719	0.121764	0	6.50224	-2.12495	0.913414	2.32639	0.0199979
Cdh1	0.19157	0.448829	0.429738	0.156673	0.0463869	0.0460603	4.60415	-2.12801	1.04082	2.04455	0.0408994
Plp1	0.315706	0.517766	0.393447	0.0430328	0.114668	0.11386	6.35103	-2.14992	0.874302	2.45901	0.0139319
A530040E14Rik	11.3174	11.0883	9.40285	2.24383	1.90998	2.88602	75.7841	-2.16504	0.25996	8.32836	8.2e-17
Gm12259	6.67867	5.63307	5.99276	0.728277	2.58749	0.642316	5.57328	-2.18669	0.942741	2.3195	0.020368
Gm20692	9.97191	6.63212	9.94197	1.05231	3.11562	1.54684	16.7713	-2.19128	0.558021	3.92687	8.61e-05
Zfp937	0.626558	1.54136	1.09318	0.0854039	0.531003	0.0753235	8.43655	-2.21374	0.820997	2.69641	0.00700917
Cpq	1.13322	0.898622	0.825637	0.0475278	0.379937	0.167672	13.2477	-2.23018	0.638714	3.49167	0.000480006
Slc16a5	2.54652	3.33	1.53514	0.322891	0.401518	0.797382	25.2337	-2.26367	0.482321	4.69329	2.69e-06
Dapl1	198.412	204.992	186.237	35.5322	37.8101	45.9214	367.465	-2.29313	0.122841	18.6674	9.11e-78
Gm15675	2.85653	3.23474	3.67861	0.843622	0.691683	0.400641	32.8816	-2.33885	0.40035	5.84202	5.16e-09
Gm9242	1.42777	8.79286	1.42348	1.11208	0.592664	0.588491	11.4212	-2.35435	0.799249	2.9457	0.0032222
Gm43080	0.911715	0.543723	0.330538	0.271141	0	0.0797124	4.30991	-2.38604	1.13414	2.10383	0.0353935
Dlg5	0.232192	0.120889	0.205773	0.0843981	0	0.0248121	4.32861	-2.39268	1.12023	2.13589	0.0326884
Col6a4	3.31442	3.08206	3.8168	0.532327	0.696794	0.691888	78.9724	-2.39488	0.259498	9.2289	2.73e-20
Pax5	0.247442	0.115946	0.172689	0	0.0718989	0.0237976	4.26961	-2.44078	1.12815	2.16352	0.0305012
Cxcr5	15.187	14.9103	13.6993	2.93934	2.5471	2.52917	131.766	-2.44524	0.199758	12.241	1.88e-34
Gm53056	5.29451	2.4809	7.25809	0.721676	1.28202	0.636495	4.46468	-2.49181	1.09701	2.27145	0.0231199
Rab4a	15.4601	13.0865	13.6735	2.71912	2.6567	2.03845	66.5565	-2.50473	0.284096	8.81649	1.18e-18
Atp6v1g3	0.696535	0.979146	1.04167	0.379769	0.11244	0	4.61921	-2.50908	1.09362	2.2943	0.0217734
2410018L13Rik	1.11603	1.24511	1.3776	0.289756	0.205894	0.153333	13.8012	-2.53147	0.620171	4.0819	4.47e-05
Gm11706	2.07969	6.49665	3.45574	0	0.671436	1.33342	3.38685	-2.54101	1.27843	1.98759	0.0468565
Ighj1	45.4653	50.3552	28.8456	13.5212	4.00328	3.97509	5.91076	-2.56348	0.962138	2.66435	0.00771364
Rgmb	0.514159	0.535387	0.341744	0.155741	0.0553328	0.0274716	9.53585	-2.57432	0.770653	3.34045	0.000836439
Gm56337	15.6472	26.8838	20.8003	2.84375	2.52588	5.01619	4.72663	-2.59303	1.06455	2.4358	0.0148589
Camp	1.73399	0.81251	2.8813	0	0.839738	0	3.6247	-2.64928	1.29908	2.03935	0.0414147
Gm12722	1.33302	2.08209	5.31609	1.4536	0	0	3.82885	-2.65155	1.28794	2.05875	0.039518
Sox13	0.457222	0.71415	0.45585	0.110795	0	0.146577	6.20324	-2.66194	0.961438	2.76871	0.00562795
Gm56964	1.91319	1.79296	2.54326	0.695414	0	0.306666	3.8013	-2.67314	1.21486	2.20037	0.0277806
Gm50476	1.60484	4.13597	2.00002	0.4375	0	0.771721	3.73039	-2.67322	1.24093	2.1542	0.0312247
Gm7592	2.70445	0.921635	1.2256	0.268097	0.47626	0	3.80439	-2.69988	1.24039	2.17665	0.029507
A330035P11Rik	0.351864	0.423967	0.250577	0	0.048686	0.0966865	3.89901	-2.77078	1.21257	2.28504	0.0223105
Fam167b	1.82741	1.92664	2.73288	0.498175	0	0.439374	5.43388	-2.8027	1.03907	2.69731	0.00699026
Zfp960	1.47847	0.769757	1.22836	0.0895669	0.318221	0.078995	8.06608	-2.81043	0.862411	3.25881	0.0011188
Ighj2	17.5248	6.15883	8.73611	2.38875	2.12174	0	2.8175	-2.86113	1.45348	1.96846	0.0490152
Gm26781	1.63146	0.972959	0.739345	0	0.143652	0.285281	4.25469	-2.91067	1.19498	2.43574	0.0148612
Gm6828	2.21646	2.42337	2.57811	0.604237	0	0.355278	7.40028	-2.93763	0.911233	3.22379	0.00126504
Gm12891	4.56376	1.71079	8.1901	0.995312	0.884057	0	2.99202	-2.95859	1.45024	2.04006	0.0413441
Nlrp1a	2.36623	1.72475	2.25428	0.172017	0.458369	0.151714	22.656	-2.99875	0.5327	5.62934	1.81e-08
Gm14469	9.76011	9.14677	7.56841	1.18255	1.05037	1.04297	4.58587	-3.00979	1.14419	2.63051	0.00852578
Gm20735	0.110692	1.03736	0.662161	0.120705	0.107213	0	3.07577	-3.01185	1.4657	2.05488	0.0398902
Tshz3	0.883308	0.790172	1.0808	0.175128	0.155553	0	12.8382	-3.07606	0.716569	4.29276	1.76e-05
Adgrb2	5.16668	5.79141	4.84816	0.40506	0.752273	0.649545	87.1859	-3.10746	0.275196	11.2918	1.44e-29
Prss12	0.841892	0.473392	0.167873	0.0918043	0.0815426	0	3.28829	-3.11567	1.42212	2.19086	0.0284622
Gm16094	8.20835	3.36548	11.2526	1.67828	0.496894	0.493395	8.30516	-3.12156	0.913074	3.41874	0.000629119
Sult1a1	1.01753	0.817363	0.869553	0	0.281584	0	3.43291	-3.21735	1.39683	2.30332	0.021261
Gm6755	1.26771	1.18805	2.27503	0	0.245572	0.243842	3.44196	-3.21952	1.38277	2.32831	0.0198955
Gm18180	3.83798	3.04345	2.94343	0.321934	0.428923	0.283935	12.2964	-3.23576	0.731915	4.42095	9.83e-06
Gm46404	0.479228	0.499014	0.106175	0.116128	0	0	3.76697	-3.30323	1.40294	2.3545	0.0185476
Tdg-ps2	60.9112	56.3957	60.5455	4.20132	7.2857	5.29346	177.309	-3.38665	0.202839	16.6963	1.39e-62
A530032D15Rik	0.273313	1.02455	0.272492	0.149017	0	0	2.10154	-3.40805	1.71345	1.989	0.0467017
Rfx4	0.324602	0.0869154	0.138698	0.0505662	0	0	2.16493	-3.44537	1.68946	2.03933	0.041417
Lcn2	0.417576	0.939204	0.499587	0.0910693	0	0.0803202	4.05776	-3.45582	1.33784	2.58313	0.00979081
Ctse	332.184	333.328	320.852	29.8405	31.4579	27.9134	2601.29	-3.45853	0.055689	62.1043	0
Gm6685	19.1319	14.9414	13.9879	1.39083	1.85305	0.919999	27.3723	-3.52108	0.522797	6.73508	1.64e-11
Cd19	1.06859	0.734386	0.710253	0.0776829	0	0.137027	6.4017	-3.53983	1.08166	3.27259	0.00106568
Gm8935	0.156583	0.293487	0.546397	0.0853734	0	0	2.30809	-3.54903	1.65842	2.14001	0.032354
Ltf	2.53983	1.72566	2.4689	0.0692391	0.0614996	0.427466	19.2024	-3.55172	0.644878	5.50759	3.64e-08
Ighg2b	1.7178	1.68651	1.46798	0.178398	0.158457	0.0786706	10.8024	-3.55749	0.827787	4.29759	1.73e-05
Trgv1	2.92861	1.09783	3.50379	0	0	0.563315	2.31058	-3.56082	1.65452	2.15218	0.0313831
Gm33994	0.852706	1.19868	1.10519	0.0929836	0.16518	0	6.6906	-3.61145	1.07018	3.37461	0.000739194
Ngp	6.99129	7.89593	6.2554	0.781914	0.347257	0.517217	21.2442	-3.69407	0.609716	6.05867	1.37e-09
Gm10535	0.957641	1.12183	1.43215	0.261065	0	0	2.6324	-3.75419	1.5878	2.3644	0.0180595
Prr18	1.97729	1.12305	1.07529	0	0.0580344	0.230503	12.4567	-3.79731	0.836129	4.54154	5.58e-06
Fcer2a	0.495932	0.265581	0.353174	0	0	0.0681371	2.79138	-3.85389	1.5715	2.45237	0.0141917
A430110L20Rik	0.784537	0.0816929	0.521455	0	0.0844305	0	2.82238	-3.86817	1.62545	2.37975	0.0173245
Fut10	0.875016	1.68106	1.52668	0.0954164	0.127126	0.042077	16.6014	-3.94577	0.7392	5.3379	9.4e-08
Trav6n-6	0.600165	3.3747	1.19673	0	0	0	1.43909	-3.95385	1.93632	2.04194	0.0411576
Gm57278	0.444341	0.694031	0.147669	0	0	0	1.45043	-3.96319	1.91711	2.06727	0.0387087
Gm20400	0.988242	1.54357	0.328425	0	0	0	1.45043	-3.96319	1.91711	2.06727	0.0387087
Ighv1-50	0.561693	2.10558	2.24003	0	0	0	1.45912	-3.97025	1.91004	2.07862	0.0376523
Muc2	0.0472248	0.0295048	0.0627774	0	0	0	1.48047	-3.98728	1.87766	2.12353	0.0337091
Glrp1	1.34324	1.67844	0.558004	0	0.108418	0.107654	5.66747	-3.99734	1.27254	3.14121	0.00168249
Gm5898	39.8772	38.5608	42.0776	2.53754	2.35635	2.33976	201.819	-4.05189	0.213696	18.961	3.58e-80
Gm50357	2.56711	4.00965	1.70627	0	0	0	1.61693	-4.11919	1.83282	2.24746	0.0246107
Gm4767	0.0927239	0.173794	0.184891	0	0	0	1.62628	-4.12594	1.82606	2.25948	0.0238535
5730507C01Rik	0.172353	0.242283	0.429588	0	0	0	1.6363	-4.13312	1.82908	2.25967	0.023842
Ighv9-3	3.74462	1.75465	0.62223	0	0	0	1.63895	-4.13506	1.86273	2.2199	0.0264259
Ighv1-39	0.624103	1.16977	4.35561	0	0	0	1.64565	-4.13999	1.87986	2.20229	0.0276449
Ighv1-7	2.82294	1.05822	1.68868	0	0	0	1.6483	-4.14167	1.82681	2.26716	0.0233806
Kcnh6	0.308623	0.231383	0.123078	0	0	0	1.79477	-4.26725	1.7811	2.39585	0.0165817
Mtus1	0.934669	0.509263	0.693479	0.0711078	0.0210532	0.0209049	17.3004	-4.274	0.778285	5.49155	3.98e-08
Gm15433	3.7162	4.21586	3.51004	0	0	0.564321	10.2607	-4.28009	1.00389	4.26351	2.01e-05
Zdhhc14	12.8105	17.0078	14.475	0.465643	0.413594	1.30049	109.121	-4.31769	0.321259	13.4399	3.53e-41
Gm15784	0.599344	1.82546	0.896317	0	0.145126	0	3.86442	-4.3538	1.49246	2.9172	0.00353187
Gm6937	0.359705	1.6855	2.15175	0	0	0	1.94861	-4.38712	1.776	2.47022	0.0135029
Fcmr	0.757121	0.118257	0.62904	0	0	0	1.99198	-4.41331	1.77032	2.49294	0.0126689
Msgn1	2.5015	1.6745	0.356285	0	0	0	2.11909	-4.50712	1.74463	2.58342	0.00978254
Ighg1	0.507084	0.316812	0.252781	0	0	0	2.12844	-4.5123	1.69685	2.65922	0.00783228
Ighv3-6	2.50355	5.279	0.624008	0	0	0	2.24355	-4.59364	1.73054	2.65446	0.00794358
Trim16	20.381	17.033	19.6027	0.418345	1.0683	0.691812	206.255	-4.68069	0.250615	18.6768	7.64e-78
Gm2619	1.11765	5.2371	1.67145	0	0	0	2.39871	-4.69079	1.68695	2.78062	0.00542545
Ighv1-53	2.49641	2.92442	3.73338	0	0	0	2.4501	-4.716	1.63188	2.88992	0.00385335
A630019I02Rik	0.219793	0.549282	0.365222	0	0	0	2.5859	-4.7967	1.62347	2.95459	0.00313081
Snora20	8.55704	9.62317	8.53135	0	0	0	2.60725	-4.80635	1.60514	2.99435	0.00275026
Traj17	24.34	9.77592	20.8003	0	0	0	2.63862	-4.82036	1.61652	2.98194	0.00286429
Ighv5-6	2.48227	2.90785	4.94964	0	0	0	2.7831	-4.89924	1.59167	3.07806	0.00208355
Cp	0.0915995	0.193147	0.114156	0	0	0	2.90955	-4.96681	1.57747	3.14859	0.00164058
Igkv14-111	2.38109	3.90505	5.34137	0	0	0	3.26258	-5.12953	1.54004	3.33077	0.000866057
Trav14n-1	352.608	47.9844	0.526271	0.575602	0.511262	9.64558	130.449	-5.20521	2.03397	2.55914	0.0104931
Gm4864	28.9381	33.1618	29.8977	0.981006	0.5809	0.865215	105.214	-5.24659	0.3994	13.1362	2.04e-39
Mdm4-ps	0.235404	0.283643	0.268226	0	0	0	3.91055	-5.39122	1.47554	3.65373	0.000258455
Cap2	0.579385	0.34553	0.31508	0	0	0	3.93323	-5.39796	1.48249	3.64115	0.000271424
Rpl15-ps6	238.389	241.187	230.179	4.68382	4.50696	6.19646	338.468	-5.51362	0.239961	22.9771	7.89e-117
Rpl15-ps2	96.8439	95.4468	76.9575	0.779363	2.07674	2.74949	128.506	-5.54626	0.396768	13.9786	2.11e-44
Odf4	1.31511	1.76067	2.80964	0	0	0	5.23254	-5.81039	1.41699	4.10053	4.12e-05
Gm11868	26.9749	32.7804	29.9971	0.16162	0.717773	0.570175	102.8	-5.90891	0.489801	12.0639	1.64e-33
Rps24-ps3	531.303	540.813	615.548	10.1017	5.27795	7.86119	524.516	-6.1892	0.23845	25.956	1.56e-148
Gm57147	542.081	462.782	473.823	2.02436	8.99041	5.35627	134.545	-6.45477	0.505627	12.7659	2.54e-37
Ptafr	3.37294	4.2899	4.08342	0	0.0583376	0.0579268	32.9015	-6.59598	1.06596	6.18782	6.1e-10
Ighg2c	3.96489	2.16751	3.29416	0	0	0	9.53279	-6.67439	1.31416	5.07882	3.8e-07
Gpat2	2.00055	2.26542	1.66212	0	0	0	11.8801	-6.99466	1.28395	5.44777	5.1e-08
Tmem181c-ps	28.2913	29.0315	24.5821	0.517045	0	0.152006	87.2778	-7.00162	0.745696	9.38937	6.04e-21
Fbxw10	3.31992	3.11129	3.03865	0	0	0.0523428	29.2296	-7.32274	1.22098	5.99742	2e-09
Sycp1	1.35527	2.59793	1.71971	0	0	0	15.3816	-7.36858	1.2683	5.80981	6.25e-09
Bcl2a1a	13.9086	6.76794	11.2001	0	0	0	19.9107	-7.73683	1.2517	6.18108	6.37e-10
