# Supplementary material for: FTO controls CD8+ T cell survival and effector response by modulating m6A methylation of Fas
Source: Cell Death Dis. 2025 Apr 15;16(1):301. doi: 10.1038/s41419-025-07606-z (PMC12000336; doi:10.1038/s41419-025-07606-z)
Supplement: Supplementary file 4 — Supplementary Data2 [file 41419_2025_7606_MOESM4_ESM.xlsx]

## Sheet: 筛选diff peaks
chr	chromStart	chromEnd	strand	blockSizes	RPM.IP.Control	RPM.input.Control	RPM.IP.Treated	RPM.input.Treated	geneID	diff.log2FC	pvalue	fdr	score
chr6	124693363	124693413	+	50	4.27	8.3	10.27	0	Phb2	11.4262	2.34e-08	3.5e-07	7.6308
chr15	77410276	77410376	-	100	0.02	0.24	1.35	0	Apol7c	11.2301	1.27e-05	0.000102771	4.8951
chrX	169111648	169111673	+	25	0.02	0	16.14	0	Asmt	9.77727	0.00244135	0.00927844	2.61237
chr4	111648142	111648192	-	50	0	0.04	6.16	0.23	Gm12961	8.02349	0.00171511	0.00692779	2.76571
chr1	130671644	130671719	+	75	0.23	0.4	0.99	0	AA986860	7.93285	0.00021135	0.0011755	3.675
chr7	63585773	63585798	-	25	0.02	0.53	3.17	0.36	Klf13	7.66883	9.28e-07	9.95e-06	6.03235
chr1	14826065	14826190	+	125	0	0.12	1.43	0.23	Gm9947	7.50188	0.000981931	0.00435017	3.00792
chr1	14826070	14826195	-	125	0	0.12	1.41	0.23	Msc	7.48251	0.00101251	0.00446428	2.9946
chr8	106075674	106075749	+	75	0.47	0.77	0.74	0	Slc9a5	7.38491	0.000436304	0.00218711	3.36021
chr17	25787868	25787893	-	25	0.64	1.17	0.65	0	Sox8	7.35342	0.00042683	0.00214701	3.36975
chr18	38723649	38723774	-	125	0.66	0.89	0.74	0	Spry4	7.11099	0.00066991	0.00315394	3.17398
chr15	93401100	93401125	-	25	0.17	0.16	0.99	0	Prickle1	7.02596	0.00159635	0.00652151	2.79687
chr12	113151894	113151994	+	100	0.34	0.28	1.11	0	Tmem121	6.99086	0.00113219	0.00490024	2.94608
chr15	77410626	77414212	-	3586	0	0.24	2	1	Apol7c	6.88777	0.00131872	0.00556523	2.87985
chr10	81445488	81445538	+	50	0.3	0.28	0.92	0	BC025920	6.88776	0.0013751	0.00576275	2.86166
chr7	105480104	105480279	-	175	1.47	0.85	1.22	0	Gvin-ps1	6.60236	0.00149218	0.00617138	2.82618
chr2	172316028	172316053	+	25	0.32	0.32	0.69	0	Fam209	6.57791	0.00216986	0.00841015	2.66357
chr9	106342910	106342935	-	25	0.47	0.57	0.57	0	Gpr62	6.56583	0.00188593	0.00749845	2.72447
chr7	105679907	105679932	-	25	0.25	0.12	1.28	0	Gvin-ps3	6.44607	0.00411585	0.0142605	2.38554
chr11	50706612	50706662	-	50	0.47	0.49	0.61	0	Zfp354c	6.43655	0.00236978	0.00905752	2.62529
chr6	136888634	136896677	-	8043	0.49	30.56	30.97	20.17	Erp27	6.32922	1.49e-101	1.02e-98	100.826
chr12	3454338	3454388	+	50	0.64	0.69	0.52	0	Kif3c	6.25033	0.00296023	0.0109176	2.52867
chr12	3454328	3454378	-	50	0.64	0.69	0.52	0	1110002L01Rik	6.25033	0.00296023	0.0109176	2.52867
chr17	12537975	12538075	+	100	0.74	0.36	1.09	0	4732491K20Rik	6.21286	0.00334564	0.0120387	2.47552
chr17	12537976	12538076	-	100	0.74	0.36	1.09	0	Gm49964	6.21286	0.00334564	0.0120387	2.47552
chr14	53836409	53836606	+	197	0.62	0.57	0.59	0	Trav4-3	6.2126	0.00319983	0.0116255	2.49487
chr6	43249926	43249951	+	25	0.55	0.4	0.71	0	Arhgef5	6.16885	0.00363278	0.0128743	2.43976
chr11	120042210	120042235	+	25	0.66	0.73	0.46	0	Gm11769	6.12105	0.00361416	0.0128257	2.44199
chr12	4642346	4642371	-	25	0.4	0.32	0.59	0	Gm3625	6.05733	0.00468981	0.0158681	2.32884
chr3	107004851	107004876	+	25	0.36	0.24	0.71	0	A930002I21Rik	6.04194	0.00520159	0.017268	2.28386
chr18	82974084	82974109	+	25	0.42	0.32	0.61	0	Zfp516	6.03602	0.0048071	0.0161894	2.31812
chr5	115086789	115086814	+	25	0.43	0.36	0.53	0	2210016L21Rik	5.94917	0.00533077	0.0176354	2.27321
chr2	27433103	27433203	+	100	0.43	0.24	0.78	0	Gm13421	5.91441	0.00609732	0.0196672	2.21486
chr7	12662460	12662485	+	25	0.59	0.53	0.48	0	Rnf225	5.88555	0.00538945	0.0178025	2.26846
chr19	4663504	4663554	-	50	0.57	0.36	0.63	0	Lrfn4	5.80288	0.00638118	0.020401	2.1951
chr5	65055190	65055415	-	225	2.17	0.65	1.35	0	Gm21011	5.79971	0.00537103	0.0177551	2.26994
chr1	171504251	171504401	-	150	1.04	0.65	0.63	0	A630035G10Rik	5.75848	0.00601013	0.0194292	2.22112
chr1	105494726	105495051	-	325	3.4	0.57	2.25	0	Pign	5.69359	0.00627899	0.0201369	2.20211
chr8	35852377	35852502	+	125	0.96	0.53	0.69	0	Ppp1r3b	5.69339	0.0067763	0.0214346	2.16901
chr2	175229832	175229882	+	50	0.79	0.36	0.8	0	Zfp968	5.66538	0.00752315	0.0233179	2.1236
chr9	107980476	107980907	-	431	0.47	0.28	0.59	0	Bsn	5.61315	0.00894384	0.0268508	2.04848
chr4	132504118	132504143	+	25	0.62	0.49	0.44	0	Rpa2	5.55958	0.00869488	0.0262545	2.06074
chr4	101011546	101011571	-	25	0.23	1.46	4.88	0.56	Jak1	5.5503	2.78e-20	1.71e-18	19.556
chr5	117463220	117463245	+	25	0.26	0.73	0.92	0.07	Vsig10	5.00033	1.66e-05	0.000130027	4.77978
chr4	108197965	108198140	+	175	0.68	0.93	0.9	0.03	Coa7	4.96101	0.00100222	0.00442578	2.99904
chr7	41022696	41022771	-	75	0.64	0.85	0.78	0.03	AI987944	4.71519	0.00184416	0.00735624	2.7342
chr19	4794568	4795146	+	578	1.12	0.93	1.13	0.03	Sptbn2	4.57635	0.00224248	0.00864492	2.64927
chr2	172315978	172316003	+	25	0.3	0.32	0.78	0.03	Fam209	4.41034	0.00548695	0.0180635	2.26067
chr2	175714807	175714907	-	100	0.7	0.45	1.22	0.03	Zfp966	4.30277	0.00509019	0.0169774	2.29327
chr16	91418073	91418173	-	100	0.93	0.81	0.86	0.03	Gart	4.25186	0.00480986	0.0161958	2.31787
chr3	41625819	41625844	-	25	0.57	1.13	0.74	0.07	Sclt1	4.23866	0.000139033	0.000821795	3.85688
chr13	62194996	62195046	+	50	0.64	0.61	0.78	0.03	Gm3325	4.22977	0.0056093	0.0183796	2.25109
chr3	100911080	100911105	-	25	0.59	0.77	0.53	0.03	Cd101	4.15387	0.00652967	0.0207924	2.18511
chr17	17261258	17261458	+	200	1.19	0.81	0.99	0.03	Gm51425	4.09788	0.00639522	0.0204375	2.19414
chr19	17306954	17307154	-	200	0.64	0.69	1.87	0.1	Gcnt1	4.08255	1.66e-05	0.000129896	4.78038
chr2	128858140	128858265	+	125	0.64	0.49	0.86	0.03	Zc3h6	4.04214	0.00853944	0.0258511	2.06857
chr17	29319273	29319298	+	25	0.19	0.53	0.92	0.13	Cdkn1a	4.01628	3.18e-05	0.000229114	4.49789
chr12	108703445	108703595	-	150	0.11	0.24	2.27	0.27	Gm48048	3.94762	6.2e-05	0.000410343	4.20788
chr13	62163818	62163843	+	25	0.6	1.01	0.73	0.07	Gm3325	3.94458	0.000404694	0.00205261	3.39287
chr2	75811615	75811865	-	250	1.38	0.57	1.43	0.03	Ttc30a1	3.89914	0.00991639	0.0292054	2.00365
chr11	54741150	54741250	-	100	0.45	1.05	1.39	0.2	Lyrm7	3.77314	2.99e-07	3.57e-06	6.52474
chr14	53342538	53342588	+	50	0.13	0.57	1.09	0.3	Trav6n-5	3.71577	1.09e-05	9e-05	4.96177
chr5	121342918	121342943	+	25	0.19	0.81	7.99	2.32	Rpl6	3.63433	6.81e-10	1.34e-08	9.16693
chr13	100338529	100338600	-	71	1.04	1.3	0.78	0.07	Naip2	3.62899	0.000898043	0.0040365	3.0467
chr3	88738725	88738775	-	50	0.45	0.36	2.39	0.13	1500004A13Rik	3.60355	9.73e-05	0.000606915	4.01185
chr9	66791406	66802417	+	11011	2.02	9.84	47.59	16.42	Gm40528	3.56911	8.49e-86	4.55e-83	85.0709
chr9	86436429	86436679	-	250	1.04	0.77	1.24	0.07	Pgm3	3.54173	0.00134395	0.00565163	2.87162
chr8	73325973	73325998	+	25	0.26	0.57	0.84	0.13	Tmem38a	3.51223	0.000159099	0.000923746	3.79833
chr2	167777308	167777333	+	25	0.23	1.21	2.67	1.06	Ptpn1	3.50402	6.92e-10	1.35e-08	9.16008
chr1	165702047	165702097	-	50	0.62	1.13	0.97	0.13	Pou2f1	3.48819	3e-05	0.00021801	4.52292
chr12	55235220	55235245	+	25	0.55	1.09	0.88	0.13	Srp54b	3.47327	3.97e-05	0.000277942	4.40112
chr13	58243006	58247457	-	4451	0.66	1.58	0.92	0.17	Klhl3	3.47196	4.46e-06	4.06e-05	5.35083
chr3	96147608	96147633	+	25	233.16	1001.12	379.21	125.08	Gm20632	3.45491	0	0	Inf
chr2	175757148	175757223	+	75	0.21	0.2	1.3	0.1	Gm2026	3.4178	0.00303921	0.0111497	2.51724
chr17	34419635	34419660	+	25	0.62	1.21	0.86	0.13	Psmb8	3.40715	4.6e-05	0.0003166	4.33732
chr2	181223533	181223558	+	25	0.28	0.77	1.05	0.23	Uckl1os	3.36785	1.04e-05	8.6e-05	4.98355
chr12	118327032	118327082	+	50	0.47	0.57	0.67	0.07	Gm56549	3.34558	0.00374669	0.0131942	2.42635
chr2	70918805	70918855	+	50	0.62	1.17	1.05	0.17	Dcaf17	3.32582	1.47e-05	0.000116701	4.83375
chr8	84666171	84666221	+	50	0.51	0.53	0.76	0.07	Adgrl1	3.32028	0.00398742	0.0138869	2.39931
chr8	78245234	78248995	+	3761	0.09	0.36	1.72	0.56	0610038B21Rik	3.30519	0.00020614	0.0011498	3.68584
chr5	35189488	35190621	-	1133	0.6	0.85	1.07	0.13	Gm43791	3.25248	0.000128842	0.000770411	3.88994
chr17	25787918	25789167	-	1249	1.61	1.25	2.37	0.17	Sox8	3.22988	8.23e-06	7.02e-05	5.08436
chr17	79159195	79159270	-	75	0.76	1.46	0.95	0.17	Gm6548	3.22273	1.89e-05	0.000145876	4.72267
chr7	12717591	12717691	+	100	0.51	0.61	0.92	0.1	Zfp446	3.2048	0.00102747	0.0045173	2.98823
chr7	34819267	34819367	+	100	0.7	1.38	0.92	0.17	Cebpa	3.19385	2.62e-05	0.000193589	4.58176
chr15	103066595	103066645	-	50	0.6	0.73	0.57	0.07	Smug1	3.12961	0.00587467	0.0190733	2.23102
chr12	108172060	108172110	-	50	0.81	1.21	0.69	0.1	Ccdc85c	3.11839	0.00082446	0.00374957	3.08383
chr5	121659188	121659213	-	25	0.38	0.36	0.71	0.07	Adam1a	3.11025	0.00935308	0.0278197	2.02905
chr2	172269287	172269362	+	75	0.55	0.4	0.92	0.07	Cass4	3.10171	0.00791096	0.0242889	2.10177
chr18	15144302	15144452	+	150	0.49	0.93	1.24	0.23	Mrpl27-ps	3.09094	1.23e-05	9.99e-05	4.90902
chr15	98491538	98492273	-	735	0.28	0.28	0.99	0.1	Adcy6	3.06874	0.00455154	0.0154887	2.34184
chr9	40712654	40712954	+	300	1.53	0.89	23.28	1.36	Hspa8	3.0675	1.59e-13	5.25e-12	12.7999
chr8	73302592	73302767	+	175	0.64	0.93	1.13	0.17	1700085D22Rik	3.04962	8.62e-05	0.000546106	4.06433
chr11	83186892	83186917	-	25	0.47	0.65	0.71	0.1	Pex12	3.03344	0.00199782	0.0078626	2.69944
chr5	34493260	34493360	-	100	0.57	0.61	0.9	0.1	Gm57273	3.02243	0.00188896	0.00750822	2.72378
chr1	105495076	105495676	-	600	4.08	1.01	2.58	0.07	Pign	3.01858	0.00486121	0.0163434	2.31326
chr2	156562957	156563007	+	50	1.64	3	1.56	0.3	Dlgap4	3.00694	6.23e-08	8.58e-07	7.2054
chr15	12343358	12343383	+	25	0.36	0.89	1.01	0.27	Golph3	2.99223	2.48e-05	0.000184424	4.60537
chr3	100830404	100830429	+	25	0.38	0.49	0.69	0.1	Trim45	2.9008	0.0042435	0.0146276	2.37228
chr15	84439898	84439948	-	50	0.34	0.32	0.92	0.1	Rtl6	2.88288	0.00628213	0.0201453	2.20189
chr2	33724556	33724581	-	25	0.28	0.61	0.93	0.23	Mvb12b	2.86016	0.000272369	0.00146206	3.56484
chr5	77285765	77285940	-	175	0.76	0.61	1.07	0.1	Chaer1	2.86016	0.00289099	0.0107084	2.53895
chr8	71831194	71833515	-	2321	0.13	0.61	1.32	0.73	Nr2f6	2.80143	0.000183525	0.001043	3.7363
chr14	54406142	54406204	+	62	1.72	10.85	8.19	6.24	Traj49	2.80135	1.54e-38	2.53e-36	37.8124
chr6	72580061	72580436	-	375	1.3	1.98	1.6	0.3	Gm45053	2.78138	1.23e-06	1.28e-05	5.91166
chr5	3683056	3683106	-	50	0.49	0.45	0.88	0.1	Gatad1	2.75039	0.00616168	0.0198322	2.2103
chr7	105544470	105544495	-	25	0.43	1.25	1.28	0.46	Gvin2	2.74217	2.35e-06	2.28e-05	5.6297
chr15	89081131	89081206	+	75	0.4	0.4	0.76	0.1	5730424H11Rik	2.71938	0.00804981	0.0246357	2.09421
chr19	8914463	8914488	-	25	0.76	0.81	0.73	0.1	Gm10353	2.71577	0.0042998	0.0147995	2.36655
chr1	135694531	135694581	+	50	0.36	0.4	0.69	0.1	Phlda3	2.71177	0.0087302	0.0263408	2.05898
chr2	92806187	92810861	-	4674	0.7	1.01	1.07	0.2	Prdm11	2.7096	0.000180602	0.00102908	3.74328
chr9	19560614	19560689	+	75	0.79	0.89	0.69	0.1	Zfp317	2.70488	0.00426422	0.0146925	2.37016
chr1	165701972	165701997	-	25	0.57	1.5	1.07	0.36	Pou2f1	2.70329	5.21e-06	4.65e-05	5.28348
chr6	142909987	142910112	-	125	0.87	1.01	0.88	0.13	St8sia1	2.69666	0.00120869	0.00517293	2.91768
chr3	88443925	88444025	+	100	0.64	0.77	1.05	0.17	Mex3a	2.6727	0.000722068	0.00335786	3.14142
chr4	11965975	11966445	-	470	4.82	2.39	5.02	0.33	Pdp1	2.65809	1.81e-07	2.26e-06	6.74277
chr7	105676982	105677007	-	25	0.17	0.4	0.93	0.3	Gvin-ps3	2.64959	0.00170359	0.00688908	2.76863
chr14	53342663	53342688	+	25	0.42	0.77	0.8	0.2	Trav6n-5	2.64866	0.000631569	0.00300053	3.19958
chr10	78135673	78136135	+	462	3.02	0.85	3.45	0.13	Gm47992	2.62304	0.00108043	0.00471691	2.96641
chr6	50271809	50271834	-	25	0.55	0.97	0.82	0.2	Osbpl3	2.62109	0.000428058	0.00215185	3.3685
chr8	120828425	120828550	+	125	0.3	0.77	1.13	0.4	A130014A01Rik	2.59841	0.000104206	0.000642457	3.98211
chr3	88079531	88079556	-	25	0.19	0.53	1.09	0.43	1700113A16Rik	2.56377	0.000646769	0.00306195	3.18925
chr2	26778914	26779114	-	200	0.76	0.45	1.18	0.1	Surf6	2.55954	0.00930362	0.0277054	2.03135
chr14	69697148	69708206	+	11058	0.17	0.69	27.04	15.66	Gm21451	2.55632	2.02e-05	0.000153991	4.69541
chr6	72580511	72580536	-	25	0.47	0.73	0.73	0.17	Gm45053	2.50487	0.00221081	0.00854009	2.65545
chr11	61896207	61896282	+	75	0.76	0.65	0.78	0.1	Specc1	2.50346	0.00930523	0.0277081	2.03127
chr7	34819392	34819792	+	400	1.38	1.62	2.08	0.36	Cebpa	2.49366	3.49e-06	3.27e-05	5.45743
chr11	119150833	119150858	+	25	0.66	1.21	0.84	0.23	Ccdc40	2.48249	0.000308899	0.00162973	3.51018
chr17	28105378	28105803	+	425	1.78	1.01	1.93	0.17	Uhrf1bp1	2.47835	0.000763977	0.00351885	3.11692
chr19	6919931	6920006	+	75	1.25	3.24	3.32	1.33	Bad	2.45136	2.05e-12	5.8e-11	11.6888
chr8	129994989	129995114	+	125	0.78	1.05	0.63	0.13	Gm32856	2.44008	0.0038861	0.0135994	2.41049
chr3	100378715	100378740	-	25	0.49	0.65	0.65	0.13	Tent5c	2.43983	0.00610513	0.0196891	2.2143
chr19	6321049	6326327	-	5278	0.51	1.42	1.22	0.53	Gm14963	2.4272	9.09e-06	7.66e-05	5.0412
chr7	12624937	12625112	+	175	1.51	0.85	1.13	0.1	Zfp128	2.42087	0.00880968	0.0265364	2.05504
chr2	38937604	38937704	-	100	0.57	1.09	1.51	0.46	Golga1	2.39723	2.36e-05	0.000176468	4.62742
chr18	37953126	37953351	+	225	0.98	0.77	1.32	0.17	Pcdhgc5	2.38689	0.00198973	0.00783629	2.7012
chr17	25789242	25789292	-	50	0.47	0.49	0.8	0.13	Sox8	2.38623	0.00867482	0.026202	2.06174
chr11	103024177	103024252	+	75	0.55	0.77	0.88	0.2	Hexim2	2.38135	0.00166284	0.00675362	2.77915
chr2	175481516	175482016	-	500	3.04	1.66	3.76	0.33	Zfp969	2.37956	7.54e-06	6.48e-05	5.12263
chr17	17536464	17538812	+	2348	5.65	2.35	5.88	0.4	Gm6712	2.36861	5.3e-07	6.01e-06	6.27596
chr11	55123880	55123930	+	50	0.72	1.3	0.78	0.23	Slc36a1	2.35507	0.000575593	0.002773	3.23988
chr5	66176716	66176741	-	25	0.43	0.85	1.03	0.33	Rbm47	2.35452	0.00036435	0.00187745	3.43848
chr17	41245584	41245684	-	100	1.7	2.15	1.76	0.36	Cenpq	2.353	7.01e-06	6.07e-05	5.154
chr9	56412933	56412983	-	50	0.19	0.36	1.14	0.36	Gm47175	2.34826	0.00393527	0.0137297	2.40503
chr17	27191547	27191572	-	25	0.34	0.57	0.84	0.23	Gm56897	2.34231	0.0026854	0.0100603	2.57099
chr4	62420408	62420458	-	50	0.42	0.85	0.97	0.33	Hdhd3	2.33619	0.000445908	0.00222783	3.35075
chr3	88444225	88444425	+	200	1.38	1.05	1.56	0.2	Mex3a	2.33601	0.000754989	0.00348607	3.12206
chr18	12077898	12078073	+	175	1.3	1.21	1.05	0.17	Cables1	2.3106	0.00190084	0.00754548	2.72105
chr8	91681953	91682083	+	130	0.55	0.81	0.92	0.23	Chd9	2.29436	0.00141122	0.00588448	2.8504
chr6	83092105	83092205	-	100	0.87	1.25	0.8	0.2	Gm56977	2.29079	0.00132084	0.00557058	2.87915
chr7	121654859	121654884	-	25	0.85	1.62	0.8	0.27	Ears2	2.2752	0.000368181	0.00189487	3.43394
chr13	62196775	62196950	+	175	1.25	1.21	0.78	0.13	Gm3325	2.27285	0.00556182	0.0182469	2.25478
chr19	58120514	58120614	+	100	0.51	0.53	0.92	0.17	Atrnl1	2.26139	0.00674808	0.0213592	2.17082
chr4	135645336	135645486	+	150	1.13	1.01	0.84	0.13	Cnr2	2.2492	0.00659924	0.020973	2.18051
chr19	10759142	10759192	+	50	0.42	0.65	0.84	0.23	A430093F15Rik	2.24545	0.00292121	0.0108019	2.53444
chr11	5920568	5920918	-	350	0.13	0.53	3.47	2.46	Camk2b	2.24423	0.00145571	0.00604228	2.83693
chr9	55463548	55487503	-	23955	0.7	1.62	5.63	2.32	Scaper	2.24057	4.04e-09	6.99e-08	8.39341
chr2	70918980	70920249	+	1269	0.85	1.09	1.01	0.23	Dcaf17	2.2364	0.000975212	0.00432665	3.0109
chr14	101682170	101685100	-	2930	0.85	1.05	1.05	0.23	Tbc1d4	2.2354	0.000999733	0.0044184	3.00012
chr13	62517616	62517991	-	375	1.66	0.57	2.71	0.17	Gm3604	2.22855	0.00411407	0.0142569	2.38573
chr11	54741300	54744090	-	2790	0.36	1.05	1.32	0.7	Lyrm7	2.22152	8.35e-05	0.000531629	4.07819
chr5	130305918	130306393	+	475	2.02	0.77	1.93	0.13	Tyw1	2.21748	0.00674479	0.0213522	2.17103
chr5	121659438	121659613	-	175	1.04	0.65	1.16	0.13	Adam1a	2.20218	0.00956972	0.0283668	2.0191
chr5	121639935	121640735	-	800	4.9	3.48	5.34	0.7	Adam1b	2.19923	3.56e-09	6.21e-08	8.44837
chr12	75678294	75678344	-	50	0.72	0.97	0.93	0.23	Wdr89	2.19719	0.00153991	0.0063366	2.81251
chr11	84761737	84761912	+	175	1.38	0.81	1.22	0.13	Gm57352	2.18491	0.00831384	0.0253033	2.0802
chr19	40585139	40585564	-	425	1.17	0.89	2.12	0.3	Tctn3	2.18253	0.000386715	0.0019768	3.41261
chr15	89051204	89051554	-	350	1.74	1.01	1.83	0.2	Plxnb2	2.1731	0.00160564	0.00655396	2.79435
chr17	35115198	35115843	+	645	10.26	1.62	8.97	0.27	Zbtb12	2.16644	0.000129727	0.000774871	3.88697
chr17	35169229	35169254	-	25	0.25	0.4	1.07	0.33	1110038B12Rik	2.15972	0.00582916	0.018957	2.23439
chr17	22505376	22505551	-	175	1.02	1.01	1.24	0.23	Gm7072	2.15679	0.00132264	0.00557636	2.87856
chr6	108636102	108636127	+	25	0.74	1.42	4.08	1.49	Gm17055	2.1463	1.75e-07	2.2e-06	6.75622
chr5	123716032	123716082	-	50	0.45	0.81	0.97	0.33	Clip1	2.14027	0.00124863	0.00531651	2.90357
chr2	30152883	30152933	+	50	0.51	1.13	1.09	0.46	Lrrc8a	2.13081	0.000240019	0.00131219	3.61975
chr5	123716132	123716182	-	50	0.43	1.05	1.13	0.53	Clip1	2.11233	0.000267808	0.00144094	3.57218
chr11	95721349	95721524	-	175	1.78	1.82	1.66	0.33	Abi3	2.11108	0.000117456	0.000711689	3.93012
chr12	47859912	47860032	+	120	0.49	1.46	1.77	1.03	Gm7392	2.10725	9.91e-06	8.26e-05	5.00382
chr2	94158476	94158551	-	75	0.43	0.53	0.84	0.2	Ttc17	2.10415	0.00878295	0.0264734	2.05636
chr4	154403356	154403631	-	275	1.36	1.17	1.37	0.23	Prdm16	2.10343	0.00128533	0.00544845	2.89098
chr18	66114108	66114233	-	125	1.21	2.35	0.95	0.36	Lman1	2.09521	0.000128087	0.000767069	3.8925
chr19	7350845	7350870	-	25	0.66	1.21	0.92	0.33	Spindoc	2.09345	0.00068759	0.00322173	3.16267
chr8	123962881	123962956	-	75	1.55	1.78	1.89	0.43	Spata2l	2.0836	3.54e-05	0.00025141	4.45127
chr13	41788079	41788204	+	125	0.95	1.5	1.05	0.33	Tmem170b	2.07783	0.000395005	0.00201234	3.4034
chr18	67378718	67378868	-	150	1.44	3.12	1.6	0.7	Mppe1	2.07166	9.29e-07	9.96e-06	6.0319
chr14	69586028	69586303	+	275	0.74	1.01	1.56	0.43	Entpd4	2.06837	0.000268016	0.00144169	3.57184
chr2	34853186	34853323	+	137	0.74	1.09	3.34	1	Gm46733	2.06661	7.08e-06	6.12e-05	5.14997
chr1	14825445	14825645	-	200	0.49	0.69	2.69	0.76	Msc	2.05582	0.000210655	0.00117271	3.67643
chr19	12478642	12478717	-	75	0.57	0.65	0.99	0.23	Dtx4	2.039	0.00538734	0.0177985	2.26863
chr15	68130557	68130582	-	25	0.72	1.01	0.69	0.2	Zfat	2.0337	0.0057709	0.018811	2.23876
chrX	100726962	100726987	+	25	0.6	0.85	0.69	0.2	Ogt	2.03008	0.00711114	0.0222864	2.14806
chr9	57867610	57867635	+	25	0.87	1.82	1.07	0.46	Sema7a	2.0211	0.000124134	0.000746601	3.90611
chr2	33343073	33343148	-	75	1.55	3.12	0.95	0.4	Zbtb43	2.02093	9.33e-05	0.000584978	4.03034
chr5	32950288	32950388	-	100	1.29	1.54	0.8	0.2	Prr14l	2.02062	0.00360306	0.0127933	2.44333
chr5	72853345	72853370	-	25	0.51	0.89	0.92	0.33	Txk	2.02038	0.00189807	0.00753752	2.72169
chr9	45843134	45843209	+	75	0.76	1.17	0.82	0.27	Gm48529	2.01512	0.00217987	0.00844141	2.66157
chr14	20752963	20753013	-	50	0.68	0.81	0.8	0.2	6230400D17Rik	2.01216	0.0070839	0.0222207	2.14973
chr8	106017228	106017330	-	102	0.68	1.05	0.92	0.3	Exoc3l	1.99836	0.00186161	0.00741611	2.73011
chr11	32472975	32473656	-	681	2.82	1.9	1.16	0.17	Efcab9	1.99703	0.00510829	0.0170189	2.29172
chr10	61034115	61034215	-	100	0.81	1.13	1.24	0.36	Adamts14	1.99683	0.000662376	0.00312412	3.1789
chr8	33800802	33806377	-	5575	1.19	1.62	1.97	0.56	Wrn	1.99649	2.87e-05	0.000209423	4.54267
chr6	54275111	54277058	+	1947	0.36	0.65	0.95	0.36	Chn2	1.9893	0.00372881	0.0131443	2.42843
chr3	94915100	94915125	-	25	0.87	1.3	0.63	0.2	Zfp687	1.98867	0.00583133	0.0189625	2.23423
chr2	175482316	175482741	-	425	3.78	1.17	3.01	0.2	Zfp969	1.98575	0.00282635	0.0105047	2.54877
chr15	8216321	8216421	+	100	0.59	0.89	0.92	0.3	Cplane1	1.97308	0.00281855	0.0104818	2.54997
chr2	26255845	26255895	-	50	1.12	2.47	1.39	0.66	Snapc4	1.9688	1.18e-05	9.64e-05	4.92712
chr1	119840897	119840922	-	25	0.87	1.34	0.8	0.27	Tmem177	1.96595	0.00236095	0.00902993	2.62691
chr15	84439998	84440298	-	300	1.27	0.97	2	0.33	Rtl6	1.964	0.000837448	0.00379996	3.07704
chr1	52695669	52695769	-	100	0.66	0.81	0.88	0.23	Mfsd6	1.96166	0.00582672	0.0189522	2.23458
chr17	15784146	15784583	-	437	1.1	0.89	1.13	0.2	Prdm9	1.95194	0.00640788	0.0204713	2.19329
chr4	111642022	111656273	+	14251	2.93	5.55	9.37	3.92	Spata6	1.93165	8.26e-18	4.16e-16	17.0828
chr8	26087427	26087452	+	25	0.76	2.1	1.45	0.9	D830025C05Rik	1.92436	1.42e-05	0.000113347	4.84775
chr2	28714485	28714510	-	25	0.36	0.69	0.93	0.4	Gtf3c4	1.92209	0.00407908	0.0141532	2.38944
chr11	70109810	70109985	-	175	0.87	1.13	1.14	0.33	Slc16a13	1.92156	0.00141318	0.00589075	2.8498
chr6	50271634	50271784	-	150	1.42	1.74	1.34	0.36	Osbpl3	1.9201	0.000408438	0.00206891	3.38887
chr14	58042204	58042279	+	75	0.55	0.85	1.14	0.4	Sap18	1.90907	0.0019292	0.00763712	2.71462
chr9	59230197	59230222	-	25	0.57	0.77	0.76	0.23	Bbs4	1.90842	0.00864879	0.0261295	2.06304
chr8	26087435	26087460	-	25	0.74	2.02	1.45	0.9	Letm2	1.9043	2.01e-05	0.000153603	4.69685
chr18	15445655	15445755	-	100	3.36	1.21	4.48	0.36	E430002N23Rik	1.90105	0.000320491	0.00168272	3.49418
chr13	67785789	67785889	-	100	1.1	1.46	0.99	0.3	Zfp729a	1.89526	0.00170625	0.0068977	2.76796
chr12	18698214	18698664	+	450	4.92	1.86	3.09	0.27	Gm49760	1.89385	0.000914613	0.00409779	3.03876
chr7	126222495	126224155	-	1660	2.78	1.58	1.55	0.2	Nupr1	1.89342	0.00431642	0.0148462	2.36488
chr1	60534691	60535405	-	714	0.51	0.85	0.88	0.33	Raph1	1.89187	0.00389589	0.0136248	2.40939
chr3	89622353	89622478	+	125	1.34	1.25	2.02	0.43	Adar	1.88474	0.000335459	0.00175073	3.47436
chr6	54267373	54267423	+	50	0.4	0.89	1.35	0.7	Chn2	1.87735	0.000940875	0.00419335	3.02647
chr19	46750209	46750234	+	25	0.57	0.97	1.09	0.43	Cnnm2	1.86333	0.00170442	0.00689172	2.76842
chr17	46635613	46635663	-	50	0.51	0.81	0.99	0.36	Abcc10	1.86085	0.00367535	0.0129922	2.4347
chr5	31078359	31078584	+	225	1.36	1.3	1.64	0.36	Emilin1	1.84971	0.000848771	0.00384687	3.07121
chr11	100510513	100510538	-	25	1.15	3	1.58	0.96	Dnajc7	1.84858	3.58e-06	3.34e-05	5.44651
chr5	110402822	110402847	+	25	0.62	1.25	1.13	0.53	Ankle2	1.84525	0.000688611	0.00322567	3.16203
chr9	107162228	107162303	-	75	0.49	0.73	0.95	0.33	Mapkapk3	1.84422	0.00572357	0.0186867	2.24233
chr2	33715070	33717806	-	2736	0.64	1.9	2.61	1.82	Mvb12b	1.8366	3.98e-06	3.67e-05	5.4006
chr10	34083054	34083431	-	377	4.95	3.12	3.13	0.46	Dse	1.83637	3.41e-05	0.00024342	4.4676
chr1	154972781	154972806	-	25	0.53	0.93	1.03	0.43	Ier5	1.82346	0.00249022	0.00943392	2.60376
chr11	57373918	57373943	-	25	0.64	1.46	1.11	0.6	Fam114a2	1.82332	0.000455883	0.00226926	3.34115
chr4	134265502	134265552	-	50	0.38	0.73	1.37	0.63	Selenon	1.8228	0.00232044	0.00890026	2.63443
chr14	69701644	69726406	-	24762	1.47	7.2	26.87	31.29	Gm16867	1.82146	6.62e-19	3.64e-17	18.1794
chr4	89212618	89212818	-	200	0.47	0.57	1.39	0.4	Cdkn2a	1.82117	0.00569578	0.0186099	2.24445
chr2	180363172	180363672	-	500	2.76	2.63	2.48	0.56	Gm30455	1.82025	2.28e-05	0.000171568	4.6414
chr15	38959325	38959400	-	75	1.38	3.76	1.93	1.26	Slc25a32	1.81242	3.39e-07	4e-06	6.46991
chr9	95827535	95829152	+	1617	0.95	1.21	1.7	0.53	Atr	1.79157	0.000494543	0.00243627	3.3058
chr5	137738023	137738048	-	25	0.38	0.65	0.95	0.4	Nyap1	1.78977	0.00757778	0.0234593	2.12046
chr15	8211765	8215574	+	3809	0.28	0.93	2.65	2.12	Cplane1	1.78842	0.00067485	0.0031742	3.17079
chr1	74640475	74640550	-	75	1.15	2.87	2	1.23	Rnf25	1.77661	1.97e-06	1.95e-05	5.70556
chr12	91180358	91180433	-	75	0.91	1.46	0.84	0.33	Cep128	1.77527	0.00295113	0.010893	2.53001
chr3	116697391	116697491	+	100	0.6	1.17	1.11	0.53	Frrs1	1.76877	0.00130705	0.00552374	2.88371
chr8	73112279	73121762	-	9483	2.72	6.92	12.4	7.8	Eps15l1	1.76851	2.44e-19	1.39e-17	18.6134
chr11	80009794	80009869	+	75	0.76	1.21	1.16	0.46	Atad5	1.76115	0.00140746	0.00587254	2.85156
chr8	106017153	106017203	-	50	0.7	0.93	0.8	0.27	Exoc3l	1.75923	0.00921849	0.0275063	2.03534
chr5	121658088	121659138	-	1050	6.07	3.56	6.58	0.96	Adam1a	1.75828	8.71e-08	1.16e-06	7.05996
chr1	119764672	119764697	-	25	1.29	2.02	0.59	0.23	Ptpn4	1.75604	0.00787765	0.0242018	2.1036
chr2	175039328	175039471	-	143	0.98	1.54	0.76	0.3	Gm14391	1.7523	0.00437539	0.0150042	2.35898
chr5	123135453	123135503	+	50	0.38	0.69	1.01	0.46	A930024E05Rik	1.73891	0.00691056	0.0217811	2.16049
chr7	90030740	90030840	+	100	0.45	0.65	1.01	0.36	Sytl2	1.73633	0.00926792	0.0276264	2.03302
chr18	77216685	77216710	+	25	1.27	3.24	1.64	1.06	Pias2	1.73491	5.75e-06	5.09e-05	5.24035
chr5	115471347	115471397	-	50	0.76	1.98	1.55	1.03	Gatc	1.73124	6.34e-05	0.000419079	4.19785
chr7	132460978	132461078	+	100	1.36	4.98	4.71	4.38	Abraxas2	1.72937	6.35e-11	1.46e-09	10.1973
chr4	135644186	135644536	+	350	2.16	3	1.87	0.66	Cnr2	1.72215	3.24e-05	0.000232909	4.49003
chr14	69804378	69804553	+	175	0.81	1.21	1.74	0.66	Entpd4b	1.7193	0.000509958	0.00250118	3.29247
chr9	100914012	100916730	-	2718	1.97	6.68	2.56	2.22	Pccb	1.71869	1.02e-09	1.95e-08	8.99105
chr3	96152840	96152915	-	75	320.88	1798.37	503.5	722.65	Gm20633	1.71786	0	0	Inf
chr8	26087377	26087402	+	25	0.83	2.31	1.58	1.13	D830025C05Rik	1.71384	3.25e-05	0.000233708	4.4883
chr6	54266855	54269769	-	2914	0.51	1.3	1.83	1.19	9130019P16Rik	1.71296	0.00027412	0.00147065	3.56206
chr17	6287195	6287220	+	25	0.91	1.5	0.78	0.33	Tulp4	1.71292	0.00422617	0.0145756	2.37405
chr17	25793306	25793931	+	625	1.72	1.21	3.28	0.6	Cerox1	1.70824	0.000270402	0.00145309	3.56799
chr5	23587321	23589187	-	1866	2.38	0.93	2.63	0.27	5031425E22Rik	1.70761	0.00574678	0.0187452	2.24058
chrX	93768624	93768649	+	25	0.51	0.93	0.92	0.43	Zxdb	1.706	0.00509942	0.0169952	2.29248
chr6	125208671	125208821	-	150	1.19	3.32	1.89	1.36	Tapbpl	1.70488	2.3e-06	2.25e-05	5.6374
chr6	119940088	119940238	-	150	0.91	1.17	0.99	0.33	Wnk1	1.70434	0.00468918	0.0158673	2.3289
chr6	119890851	119890976	+	125	2.27	3.56	2.69	1.09	Rad52	1.7005	8.1e-07	8.79e-06	6.09174
chr11	72686665	72686900	-	235	0.78	0.77	1.55	0.4	Cyb5d2	1.69807	0.00462195	0.0156869	2.33517
chr10	75670308	75670333	-	25	0.68	1.21	0.86	0.4	Gstt2	1.69666	0.00396805	0.0138246	2.40142
chr9	108675317	108675392	+	75	1.47	3.2	2.46	1.39	Ip6k2	1.69009	9.34e-07	1e-05	6.0297
chr11	63854102	63854177	-	75	0.62	1.46	1.41	0.86	Cox10	1.68735	0.000422637	0.00212991	3.37403
chr1	155168894	155168919	-	25	0.81	1.5	1.03	0.5	Xpr1	1.68399	0.00151721	0.00625637	2.81895
chr16	15855560	15865879	-	10319	0.34	0.85	1.32	0.86	Spidr	1.68328	0.00314856	0.0114797	2.50189
chr4	107178620	107181860	+	3240	1.12	3.12	1.72	1.26	Yipf1	1.68088	7.16e-06	6.18e-05	5.14535
chr5	77452075	77452100	-	25	0.74	1.42	0.92	0.46	Noa1	1.67429	0.00242673	0.00922827	2.61498
chr2	28714410	28714460	-	50	0.42	0.77	1.09	0.53	Gtf3c4	1.67419	0.00596762	0.0193125	2.2242
chr17	33237286	33238311	-	1025	8.24	1.66	7.48	0.4	Zfp763	1.67192	0.000552154	0.00267723	3.25794
chr2	44877943	44878043	-	100	0.64	1.78	1.76	1.29	Zeb2	1.66293	0.000108235	0.000664048	3.96563
chr9	7868758	7868783	-	25	0.72	1.17	0.76	0.33	Birc3	1.66286	0.00749543	0.0232615	2.1252
chr7	4149831	4149856	+	25	0.66	1.05	0.78	0.33	Leng8	1.65959	0.00855789	0.0259029	2.06763
chr19	56711755	56712430	+	675	2.97	0.97	3.42	0.3	Adrb1	1.65704	0.00465664	0.0157804	2.33193
chr9	86455112	86456272	+	1160	0.87	1.38	1.49	0.63	Rwdd2a	1.65418	0.000785673	0.00360392	3.10476
chr16	52273066	52273366	-	300	1.85	2.55	2.06	0.76	Alcam	1.6467	4.79e-05	0.000327785	4.3198
chr15	102071691	102071716	+	25	0.53	1.34	1.32	0.9	Soat2	1.64348	0.000891665	0.00401122	3.0498
chr17	6286970	6287170	+	200	1.42	1.66	1.05	0.33	Tulp4	1.64097	0.00396811	0.0138246	2.40142
chr4	15957949	15957974	+	25	1.57	3.89	2.46	1.66	Nbn	1.6301	4.6e-07	5.28e-06	6.33692
chr11	97079622	97079697	+	75	0.85	1.34	1.16	0.5	Gm57404	1.62919	0.0021633	0.00838805	2.66488
chr9	44318378	44318403	-	25	0.72	0.93	1.13	0.4	Trappc4	1.62612	0.00627403	0.0201259	2.20245
chr6	142304118	142304243	-	125	1.15	0.97	1.3	0.3	Recql	1.62457	0.00863866	0.026107	2.06355
chr6	142304114	142304239	+	125	1.15	0.97	1.3	0.3	Pyroxd1	1.62457	0.00863866	0.026107	2.06355
chr11	62442146	62442171	+	25	0.47	1.34	1.55	1.19	Ubb	1.62327	0.000709344	0.00330734	3.14914
chr13	96114659	96118347	-	3688	0.49	0.81	1.39	0.63	Sv2c	1.61619	0.00440814	0.0150955	2.35574
chr7	143181679	143182366	-	687	1.68	3.32	2.69	1.46	Tnfrsf26	1.61474	1.23e-06	1.28e-05	5.90909
chr2	33692762	33692837	-	75	0.49	1.34	2.04	1.53	Mvb12b	1.61467	0.000397268	0.00202176	3.40092
chr4	47465416	47467450	-	2034	1.21	0.93	1.56	0.33	Alg2	1.61199	0.00694067	0.0218638	2.1586
chr4	114765478	114765753	-	275	1.95	1.78	2.5	0.63	Foxd2	1.61123	0.000244359	0.00133107	3.61197
chr1	93279285	93279310	+	25	1.08	3.16	1.89	1.53	Ppp1r7	1.61111	7.55e-06	6.49e-05	5.12203
chrX	105129052	105129077	+	25	0.93	1.66	0.8	0.4	Atp7a	1.603	0.00436496	0.0149776	2.36002
chr7	5056264	5056289	+	25	0.85	2.15	1.66	1.16	Zfp580	1.60253	9.65e-05	0.000602866	4.01538
chr3	60380482	60380607	+	125	8.7	29.83	18.57	17.72	Mbnl1	1.59844	2.05e-43	4.1e-41	42.6889
chr18	77217748	77217773	+	25	1.1	2.75	1.37	0.96	Pias2	1.59423	9.65e-05	0.000602877	4.0153
chr5	121954325	121954350	-	25	0.89	2.31	1.51	1.09	Sh2b3	1.59049	0.000115708	0.000702515	3.93664
chr15	99372334	99372609	-	275	2.16	2.47	3.61	1.16	Bcdin3d	1.58361	6.24e-06	5.49e-05	5.20463
chr4	59329362	59329712	-	350	2.51	3.93	3.32	1.46	Susd1	1.58095	3.53e-07	4.16e-06	6.45204
chr2	142704371	142704396	-	25	0.91	1.54	0.76	0.36	Kif16b	1.57827	0.00674535	0.0213523	2.171
chr8	123982691	123983039	+	348	1.53	2.35	1.68	0.73	Zfp276	1.57094	0.000211917	0.00117832	3.67383
chr3	9753788	9753988	-	200	1.04	2.39	2.44	1.59	Pag1	1.56913	1.66e-05	0.000129851	4.78081
chr15	79232424	79232604	+	180	0.6	0.81	1.39	0.53	Maff	1.56456	0.00627501	0.0201274	2.20239
chr5	139470447	139470622	+	175	1	1.38	1.53	0.6	Gm57325	1.56435	0.00147733	0.00611706	2.83052
chr3	142210115	142210140	+	25	0.95	1.98	1.16	0.7	Gbp5	1.56208	0.000806076	0.0036811	3.09362
chr7	140795772	140795893	+	121	1.95	1.42	2.56	0.53	Rassf7	1.56168	0.00100129	0.00442379	2.99944
chr1	165601940	165601990	+	50	0.51	0.93	0.95	0.5	Creg1	1.55845	0.00824329	0.0251238	2.0839
chr7	132415446	132415615	-	169	1.8	3.32	2.39	1.26	Fam53b	1.55836	6.1e-06	5.37e-05	5.21462
chr7	66339711	66345938	+	6227	0.57	1.38	1.34	0.93	Lins1	1.55531	0.00132436	0.00558185	2.87799
chr2	128693986	128694486	+	500	1.38	1.3	2.58	0.7	Tmem87b	1.54748	0.000692878	0.00324333	3.15934
chr7	35308327	35308502	+	175	1.04	1.38	1.56	0.6	Ankrd27	1.54654	0.00159747	0.00652539	2.79657
chr5	142646844	142646869	+	25	1.34	4.33	2.67	2.49	Wipi2	1.54499	3.21e-07	3.81e-06	6.49372
chr4	118267595	118267645	+	50	0.68	1.38	1.53	0.9	Med8	1.53738	0.00110665	0.00480456	2.95599
chr3	100832520	100834645	+	2125	1.87	1.34	2.88	0.6	Trim45	1.53632	0.000884651	0.00398363	3.05323
chr9	53493296	53493346	-	50	0.89	1.58	0.9	0.46	Acat1	1.53085	0.00451481	0.0153932	2.34536
chr6	142302293	142303239	+	946	1.06	1.3	2.14	0.76	Pyroxd1	1.52924	0.000878183	0.00395861	3.05641
chr17	46720075	46720150	+	75	0.96	1.05	1.14	0.36	Zfp318	1.52828	0.00924686	0.0275742	2.03401
chr5	108819643	108820268	-	625	2.4	1.13	2.4	0.33	Slc26a1	1.52683	0.00655233	0.0208476	2.1836
chr7	127020556	127020706	-	150	3.21	3.48	3.13	1	Zfp688	1.52034	1e-05	8.35e-05	4.99814
chr6	85892624	85892649	-	25	0.64	1.13	0.9	0.46	Nat8f1	1.51993	0.00800457	0.0245204	2.09666
chr4	108197490	108197665	+	175	1.23	1.86	1.56	0.7	Coa7	1.51923	0.000718989	0.00334712	3.14328
chr4	124744471	124744521	+	50	1.98	3.24	1.45	0.7	Yrdc	1.5161	0.000260162	0.0014056	3.58476
chr15	38959475	38959500	-	25	0.62	1.54	1.51	1.09	Slc25a32	1.51573	0.000870474	0.00393201	3.06024
chr5	120938633	120938758	-	125	0.72	1.38	1.53	0.86	Oas1c	1.51383	0.00131587	0.0055538	2.88079
chr17	71698500	71698525	-	25	0.87	1.3	1.05	0.46	Smchd1	1.50325	0.00579269	0.0188604	2.23712
chr7	105284809	105284984	-	175	0.57	1.01	1.62	0.86	Arfip2	1.49872	0.00312315	0.0114052	2.50541
chr11	75490588	75490780	-	192	0.96	2.71	3.76	3.15	Gm12338	1.49867	3.5e-06	3.27e-05	5.45654
chr7	125415757	125415832	+	75	1.34	3.36	1.91	1.43	Katnip	1.49569	2.1e-05	0.00015939	4.67816
chr1	33758992	33759242	+	250	1.95	4.37	1.93	1.29	Rab23	1.494	9.19e-06	7.72e-05	5.0368
chr2	130717653	130721845	-	4192	3.76	1.62	3.09	0.4	A730017L22Rik	1.493	0.00276019	0.010297	2.55906
chr7	41022946	41023621	-	675	6.33	1.66	5.5	0.43	AI987944	1.49183	0.00163339	0.0066549	2.78691
chr8	52649249	52649274	-	25	0.98	2.06	1.11	0.7	Gm9892	1.49046	0.00133583	0.0056241	2.87425
chr2	11789158	11789953	+	795	1.32	2.47	1.77	1	Ankrd16	1.48653	0.000164342	0.000950699	3.78425
chr8	95629846	95629896	-	50	0.95	1.21	1.03	0.4	Ccdc102a	1.48577	0.00894178	0.0268466	2.04858
chr3	89083141	89083166	+	25	1.17	3.2	1.74	1.43	Clk2	1.48392	4.19e-05	0.000291109	4.37808
chr9	95288647	95288672	-	25	0.72	1.38	1.03	0.6	Chst2	1.4773	0.00448027	0.0152914	2.3487
chrY	90804390	90804415	+	25	1.38	3.68	1.89	1.53	Gm47283	1.47657	1.67e-05	0.000130777	4.77685
chr12	55160252	55160277	+	25	0.91	1.94	1.22	0.8	Srp54a	1.46784	0.00121945	0.00520984	2.91384
chr15	85918198	85918248	-	50	1.44	3	0.99	0.63	Celsr1	1.46684	0.00119931	0.00513782	2.92107
chr13	99130758	99133091	+	2333	0.91	0.89	24.27	7.27	Gm35279	1.46537	0.000147731	0.000866269	3.83053
chr6	81936075	81936275	+	200	0.89	1.13	1.11	0.43	Gcfc2	1.46311	0.00909383	0.0272154	2.04125
chr8	25487824	25493287	-	5463	2.31	2.19	2.75	0.8	Adam9	1.46192	0.000222396	0.00122578	3.65287
chr13	38377629	38379044	+	1415	2.57	1.3	2.37	0.36	Dsp	1.46011	0.00636056	0.02035	2.1965
chr2	26255920	26255945	-	25	0.96	1.98	1.26	0.8	Snapc4	1.45452	0.00119572	0.00512581	2.92237
chr1	33759000	33759167	-	167	1.85	4.17	1.87	1.29	Gm57180	1.4539	1.97e-05	0.000151173	4.70471
chr6	116279373	116282745	+	3372	0.78	0.77	1.74	0.53	Zfand4	1.45098	0.00953086	0.0282744	2.02087
chr14	34395221	34395742	-	521	2.38	1.82	3.07	0.73	5830448L01Rik	1.43886	0.000489176	0.00241317	3.31054
chr5	123006289	123006364	+	75	1.27	3.85	2.84	2.69	Rnf34	1.43589	2.39e-06	2.32e-05	5.62232
chr6	126919302	126919352	+	50	1.25	3.2	1.87	1.49	D6Wsu163e	1.43505	5.06e-05	0.000343713	4.29593
chr3	32782584	32782609	-	25	0.79	2.31	1.83	1.66	Mrpl47	1.43449	0.000206031	0.00114957	3.68607
chrX	13045781	13045819	+	38	1.02	2.51	1.77	1.36	Gm15027	1.43372	0.000168715	0.000971967	3.77285
chr17	64616519	64616594	-	75	0.7	1.21	1.47	0.8	Pja2	1.43207	0.00342316	0.0122637	2.46557
chr13	48666860	48666927	-	67	2.08	2.75	2.73	1.13	Zfp169	1.43132	5.27e-05	0.000356035	4.27853
chr3	59003868	59003993	-	125	0.72	1.17	1.62	0.83	Gpr171	1.42839	0.00316703	0.0115342	2.49935
chr8	48128525	48128550	+	25	0.83	1.54	0.97	0.56	AA386476	1.42626	0.00562384	0.0184164	2.24997
chr15	84833833	84833858	-	25	1.15	2.79	1.35	1.03	5031439G07Rik	1.42614	0.000374933	0.00192589	3.42605
chr9	20380244	20380494	-	250	0.93	1.05	1.58	0.56	Zfp426	1.42611	0.00606301	0.0195726	2.21731
chr11	71933305	71933767	+	462	0.59	1.17	2.96	1.86	Pimreg	1.42536	0.00105944	0.00463617	2.97492
chr6	83294570	83302890	-	8320	2.06	5.14	3.85	3.02	Mthfd2	1.42372	5.53e-08	7.68e-07	7.25743
chr19	53449665	53449715	+	50	0.85	2.27	1.55	1.29	4833407H14Rik	1.42276	0.000416198	0.0021025	3.3807
chr5	100802913	100803088	-	175	1.7	3.2	2.8	1.66	Coq2	1.42055	1.19e-05	9.73e-05	4.92266
chr7	122884635	122884710	-	75	3.04	1.34	2.63	0.36	Arhgap17	1.41538	0.00750885	0.0232828	2.12443
chr11	75239333	75239358	+	25	0.59	1.25	1.47	1	Smyd4	1.4127	0.0032687	0.0118098	2.48563
chr13	21586726	21586901	-	175	2.23	3.6	2.27	1.16	Zkscan3	1.41143	3.97e-05	0.000277942	4.40104
chr16	52273391	52273416	-	25	0.87	1.5	0.97	0.53	Alcam	1.41112	0.00685655	0.0216394	2.16389
chr17	24790567	24790592	+	25	0.7	1.25	1.05	0.6	Pkd1	1.40898	0.00741198	0.0230684	2.13007
chr3	32805495	32805695	+	200	0.64	1.17	1.26	0.73	Ndufb5	1.40829	0.00566612	0.0185331	2.24671
chr5	120938883	120938983	-	100	0.93	2.31	1.93	1.53	Oas1c	1.40564	0.000221335	0.00122138	3.65495
chr11	112957561	112963605	-	6044	2.29	1.86	2.69	0.7	2610035D17Rik	1.40474	0.000821791	0.0037402	3.08524
chr11	53302851	53302876	+	25	1.49	3.32	1.55	1.09	Aff4	1.40203	0.000183682	0.00104359	3.73593
chr2	29759175	29759523	+	348	2	3.04	2.88	1.39	Cercam	1.39979	2.59e-05	0.000191829	4.58638
chr14	4198354	4198630	+	276	1.98	2.75	2.02	0.9	Rpl15	1.39906	0.000265206	0.00142989	3.57642
chr3	102911479	102911629	+	150	0.89	1.58	1.16	0.66	Sike1	1.39243	0.00414083	0.0143342	2.38291
chr5	31658238	31658567	+	329	2.65	4.61	3.85	2.16	Gpn1	1.39226	4.01e-07	4.67e-06	6.39722
chr15	100202045	100202643	+	598	1.02	1.17	2.33	0.86	Mettl7a1	1.3862	0.00233746	0.00895937	2.63126
chr10	60226576	60226626	+	50	0.72	2.15	1.81	1.76	Gm56993	1.37473	0.000484276	0.00239201	3.31491
chr16	17594445	17594470	+	25	0.78	1.66	1.43	1	Klhl22	1.37473	0.00204001	0.00799644	2.69037
chr17	26053028	26053203	+	175	1.29	1.21	1.62	0.5	Gm56915	1.37473	0.00737378	0.0229751	2.13231
chr11	102885522	102885672	-	150	1.34	3.89	3.01	2.85	Dcakd	1.36554	4.36e-06	3.97e-05	5.36074
chr1	87377477	87377652	+	175	1.15	1.34	1.22	0.46	Gigyf2	1.35911	0.00999734	0.0294018	2.00012
chr9	100916755	100916930	-	175	2.1	5.71	2.56	2.29	Pccb	1.35551	1.46e-06	1.5e-05	5.83488
chr18	84115363	84115638	+	275	0.93	1.09	1.62	0.63	Zadh2	1.35445	0.00715344	0.0224064	2.14548
chr13	77985373	77985948	+	575	5.26	0.97	6.53	0.4	Fam172a	1.35172	0.00977941	0.0288737	2.00969
chr15	103156763	103157338	-	575	2.57	3.12	2.65	1.06	Nfe2	1.35107	0.000112213	0.000684479	3.94996
chr14	118374744	118377165	+	2421	1.85	3	2.42	1.29	Gpr180	1.35083	9.08e-05	0.000572096	4.04176
chr3	132797693	132797743	-	50	1.13	2.83	2.69	2.22	Gstcd	1.34866	4.87e-05	0.000332703	4.31242
chr14	52495114	52495237	-	123	4.22	2.95	4.87	1.13	Chd8	1.34862	3.81e-05	0.000268274	4.41876
chr6	119889951	119890076	+	125	2.53	3.68	2.82	1.36	Rad52	1.34641	2.78e-05	0.000204085	4.55548
chr12	91772966	91773041	-	75	0.85	1.54	1.05	0.63	Sel1l	1.34231	0.00707739	0.0222056	2.15013
chr5	73798051	73798076	-	25	1.13	3	1.7	1.49	Sgcb	1.33925	0.000233392	0.00127989	3.63191
chr6	92121819	92122294	-	475	2.65	2.59	2.75	0.9	Gm44249	1.33856	0.000329153	0.00172219	3.4826
chr3	145644382	145644432	+	50	2.23	4.61	2.4	1.66	2410004B18Rik	1.33648	1.31e-05	0.000105671	4.88212
chr3	32781770	32781845	-	75	0.83	2.19	1.89	1.66	Mrpl47	1.33376	0.00053793	0.00262029	3.26927
chr14	76082682	76082707	+	25	1.61	4.21	2.19	1.92	Tpt1	1.33136	2.21e-05	0.000166912	4.65536
chr19	40502105	40502205	-	100	1.66	2.15	2.77	1.19	Sorbs1	1.33128	0.000292295	0.00155318	3.53418
chr15	76610988	76617674	-	6686	3.01	4.29	2.84	1.36	Arhgap39	1.32946	2.06e-05	0.000156668	4.68666
chr19	4337782	4337832	-	50	1.66	2.06	1.35	0.56	Grk2	1.32808	0.00428767	0.0147655	2.36778
chr5	73798151	73801363	-	3212	1.55	3.32	1.56	1.13	Sgcb	1.3229	0.000357875	0.00184977	3.44627
chr4	155048579	155048604	+	25	0.83	1.94	1.64	1.29	Pank4	1.3192	0.00129874	0.00549632	2.88648
chr4	155048579	155048604	-	25	0.83	1.94	1.64	1.29	Gm57104	1.3192	0.00129874	0.00549632	2.88648
chr11	53302801	53302826	+	25	1.57	4.13	1.76	1.56	Aff4	1.31917	8.32e-05	0.000529948	4.07973
chr8	120488564	120489200	-	636	2.27	4.05	2.42	1.46	Meak7	1.31902	3.58e-05	0.000253849	4.44614
chr4	108197165	108197465	+	300	1.8	2.02	2	0.76	Coa7	1.31749	0.00157892	0.00646041	2.80164
chr11	95655453	95655528	+	75	0.95	1.62	1.2	0.7	Zfp652	1.31584	0.0056221	0.0184123	2.2501
chr6	120015383	120015433	-	50	2.68	10.24	4.45	5.74	Wnk1	1.31561	3.33e-10	6.86e-09	9.4781
chr12	31536852	31536952	-	100	0.91	1.7	1.2	0.76	Cbll1	1.31388	0.0047417	0.0160118	2.32407
chr14	99337177	99337202	-	25	2.17	6.07	2.14	2.02	Dis3	1.31275	6.45e-06	5.65e-05	5.19075
chr1	155167763	155168869	-	1106	0.85	1.7	1.13	0.76	Xpr1	1.31235	0.00530435	0.0175629	2.27537
chr7	78563716	78563983	+	267	0.79	1.3	2.16	1.19	Isg20	1.31074	0.00269562	0.0100908	2.56934
chr13	104378749	104378774	+	25	0.64	1.17	1.34	0.83	Cenpk	1.30875	0.00831944	0.0253124	2.07991
chr6	86373954	86374104	-	150	2.57	6.35	2.79	2.36	Pcyox1	1.30004	1.29e-06	1.34e-05	5.88774
chr5	150414529	150414654	+	125	4.23	3.32	3.59	0.96	Fry	1.29961	0.000149991	0.000877547	3.82394
chr9	66939736	66939836	-	100	4.56	17.49	7.06	9.32	Tpm1	1.29176	2.07e-15	8.38e-14	14.6845
chr19	6277844	6278044	-	200	1.91	1.62	2.39	0.7	Ppp2r5b	1.28999	0.00295928	0.0109169	2.52881
chr7	143181785	143182160	+	375	1.66	2.63	2.61	1.43	E230032D23Rik	1.28751	0.000192938	0.00108796	3.71458
chr13	68730170	68730245	-	75	1.13	2.06	1.95	1.23	Mtrr	1.28131	0.00102063	0.00449501	2.99113
chr9	86389618	86389793	+	175	1.83	3.36	1.77	1.13	Dop1a	1.27963	0.000389256	0.00198823	3.40976
chr19	47501445	47501875	+	430	1.1	1.34	1.49	0.63	Gm19557	1.27669	0.00847415	0.0256877	2.0719
chr7	29038583	29041249	-	2666	1.27	3.44	1.97	1.86	Sipa1l3	1.27525	0.000147713	0.000866269	3.83058
chr14	20550231	20550381	-	150	1	1.62	1.35	0.76	Ppp3cb	1.273	0.00559585	0.0183463	2.25213
chr16	43691975	43692175	-	200	1.98	2.19	1.81	0.7	Qtrt2	1.27099	0.0026923	0.0100803	2.56988
chr10	80869507	80869557	-	50	1.19	2.19	1.09	0.7	Slc39a3	1.27099	0.00523618	0.0173681	2.28099
chr19	43716527	43718148	+	1621	0.96	1.78	1.34	0.86	Entpd7	1.26866	0.00434722	0.0149311	2.36179
chr5	31656639	31658213	+	1574	1.34	4.45	2.94	3.42	Gpn1	1.2647	9.98e-06	8.3e-05	5.00093
chr5	98178722	98178747	-	25	1.12	2.27	1.07	0.76	Antxr2	1.26131	0.00480793	0.0161907	2.31804
chr2	144112774	144112824	-	50	1.7	4.82	2.77	2.75	Snx5	1.26064	8.36e-06	7.11e-05	5.0777
chr11	6422623	6422748	-	125	1.04	1.9	1.03	0.66	Purb	1.25899	0.00791369	0.0242936	2.10162
chr9	66941149	66941174	-	25	4.5	17.73	6.62	9.19	Tpm1	1.25783	1.96e-14	7.12e-13	13.7088
chr16	85350666	85350691	-	25	0.91	2.39	1.72	1.59	Gm2541	1.25738	0.000964835	0.00428937	3.01555
chr13	46118655	46118880	+	225	4.88	1.34	8.24	0.8	5033430I15Rik	1.2559	0.00184714	0.00736369	2.7335
chr4	135644861	135645036	+	175	1.34	1.7	1.34	0.6	Cnr2	1.25473	0.00805608	0.0246454	2.09388
chr6	119939363	119940013	-	650	2.21	2.02	2.16	0.7	Wnk1	1.25416	0.00286878	0.0106352	2.5423
chr13	55619602	55619702	+	100	1.64	4.41	3.57	3.38	Prr7	1.25252	4.49e-06	4.09e-05	5.34749
chr8	106778487	106778537	+	50	1.25	2.15	1.3	0.8	Dus2	1.23883	0.00428881	0.0147682	2.36766
chr3	132424430	132426295	+	1865	1.34	2.31	1.3	0.8	Tbck	1.23845	0.00380678	0.0133697	2.41944
chr10	22290487	22306651	+	16164	2.76	7.93	9.43	9.69	Gm16531	1.23623	8.25e-11	1.87e-09	10.0837
chr11	53306232	53306282	+	50	1.7	4.13	1.72	1.49	Aff4	1.23338	0.00024205	0.00132126	3.61609
chr12	8988428	8988628	+	200	1.23	1.86	1.53	0.83	Laptm4a	1.23207	0.00433548	0.0148961	2.36296
chr12	55160027	55160177	+	150	1.34	2.35	2.06	1.29	Srp54a	1.23053	0.000918491	0.00411092	3.03693
chr9	35099958	35100283	+	325	2.31	1.54	2.35	0.56	Gm39318	1.22505	0.00768185	0.0237008	2.11453
chr7	141050545	141050845	+	300	0.68	1.38	1.55	1.13	Cd151	1.22273	0.00705243	0.0221415	2.15166
chr1	37483470	37483991	-	521	1.23	1.5	1.51	0.66	Mgat4a	1.22174	0.0089866	0.0269522	2.0464
chr11	59730397	59730447	+	50	0.72	1.58	1.55	1.23	Nt5m	1.22068	0.00511405	0.0170337	2.29124
chr9	66940061	66941074	-	1013	6.73	24.81	10.28	13.74	Tpm1	1.21747	1.54e-19	8.94e-18	18.8116
chr6	83030933	83030958	-	25	1.42	3.2	1.58	1.29	Htra2	1.21741	0.000826019	0.00375507	3.08301
chr12	32000192	32000242	-	50	1.36	2.79	3.61	2.69	Hbp1	1.2138	8.78e-05	0.000554998	4.05641
chr3	41672282	41681535	-	9253	1.06	1.46	1.53	0.76	Sclt1	1.21374	0.00830948	0.0252939	2.08043
chr9	32562757	32575880	+	13123	1.12	2.75	1.81	1.63	Ets1	1.21277	0.000779107	0.00357674	3.1084
chr14	52550853	52551028	-	175	0.98	2.1	1.83	1.43	Sall2	1.2115	0.00176806	0.00710493	2.7525
chr6	124733337	124733462	-	125	1.4	2.67	1.34	0.93	Atn1	1.20967	0.00279404	0.0104035	2.55377
chr13	68723440	68723465	-	25	0.93	2.02	1.58	1.26	Mtrr	1.20906	0.0028266	0.0105047	2.54874
chr13	34169384	34169509	+	125	1.13	3.28	2.52	2.65	Nqo2	1.20823	0.000156851	0.000913175	3.80451
chr9	65583845	65583970	+	125	0.85	1.78	1.26	0.96	Oaz2	1.2068	0.00653031	0.0207928	2.18507
chr6	54272344	54276928	-	4584	0.66	1.17	1.74	1.13	9130019P16Rik	1.20184	0.00959835	0.0284272	2.0178
chr4	89215050	89229404	+	14354	0.96	1.86	2.25	1.59	Gm12610	1.20162	0.00172764	0.00696851	2.76255
chr8	124679772	124679972	-	200	1.85	3.24	2.9	1.86	Abcb10	1.2006	0.000126643	0.000759584	3.89742
chr15	76594872	76595047	+	175	0.95	1.86	1.7	1.23	Lrrc14	1.19879	0.00330576	0.0119162	2.48073
chr7	105755762	105755912	-	150	1.36	2.15	2.4	1.39	Gvin1	1.19576	0.00110051	0.00478482	2.95841
chr9	121513710	121513785	-	75	1.27	2.23	1.49	0.96	Sec22c	1.1955	0.00347507	0.0124234	2.45904
chr4	129083322	129083447	-	125	2.46	2.91	3.72	1.63	S100pbp	1.19298	0.000139245	0.000822923	3.85622
chr9	96966501	96967137	-	636	1.47	3.56	1.56	1.39	Slc25a36	1.19207	0.000757211	0.00349386	3.12078
chr6	106759072	106759397	+	325	2.23	1.74	2.18	0.63	Trnt1	1.18139	0.00729051	0.0227574	2.13724
chr7	125413991	125414041	+	50	1.4	3.36	2	1.79	Katnip	1.17775	0.000421917	0.00212781	3.37477
chr5	136343224	136343249	-	25	1.3	2.67	1.09	0.83	Cux1	1.17771	0.00569895	0.0186172	2.2442
chr9	57038173	57038198	+	25	1.15	2.31	1.2	0.9	Man2c1	1.17735	0.00561953	0.0184069	2.2503
chr5	145142471	145142496	+	25	1.29	2.47	0.97	0.7	Zkscan5	1.17619	0.00932327	0.0277449	2.03043
chr14	69944930	69944992	-	62	1.91	1.82	2.42	0.86	R3hcc1	1.17469	0.00365037	0.0129237	2.43766
chr12	100537087	100537212	-	125	1.51	2.19	1.66	0.9	Rps6ka5	1.17382	0.00391725	0.013684	2.40702
chr9	119096217	119096292	-	75	1.83	4.37	2.39	2.12	Oxsr1	1.17357	9.08e-05	0.000571798	4.04205
chr4	133335984	133337705	-	1721	9.07	44.28	37.86	69.04	Zdhhc18	1.17245	5.94e-38	9.4e-36	37.2263
chr8	106017158	106017599	+	441	1.63	2.1	1.85	0.9	Gm20163	1.17201	0.00367314	0.0129902	2.43496
chr17	41245600	41252249	+	6649	6.22	7.57	6.49	2.95	Mmut	1.17141	6.47e-08	8.88e-07	7.18927
chr1	165694570	165694820	+	250	1.34	1.78	1.87	0.93	Cd247	1.16985	0.00481471	0.0162065	2.31743
chr7	78992063	78992088	+	25	1.04	2.15	1.2	0.93	Abhd2	1.16929	0.00648232	0.0206746	2.18827
chr5	31660367	31660783	+	416	2.82	3.89	3.4	1.76	Gpn1	1.16641	7.39e-05	0.000478343	4.13126
chr12	86993832	86994032	-	200	2.59	3.24	2.33	1.09	Gm32934	1.16305	0.000841384	0.00381516	3.07501
chr9	25219461	25219486	+	25	1.29	3.44	1.97	1.99	Septin7	1.15434	0.000500281	0.00246019	3.30079
chr12	85645717	85645965	-	248	4.73	2.39	5.53	1.06	Gm47863	1.14957	0.000730557	0.00339209	3.13635
chr5	134242950	134242975	+	25	0.87	1.82	1.37	1.09	Gtf2ird2	1.14663	0.00743111	0.0231114	2.12895
chr6	72579815	72580637	+	822	1.53	2.23	2.1	1.16	Retsat	1.14639	0.00234248	0.0089751	2.63032
chr2	108923266	108923491	-	225	1	1.62	1.51	0.93	Mettl15	1.14324	0.00907624	0.0271752	2.04209
chr16	21619634	21621854	+	2220	3.84	3.56	4.12	1.46	1300002E11Rik	1.14236	0.000150578	0.000880456	3.82224
chr10	75670708	75671827	-	1119	1.68	2.1	2.08	1	Gstt2	1.13881	0.00347716	0.0124287	2.45877
chr3	106943809	106943834	+	25	0.93	1.98	1.34	1.09	Kcna3	1.1377	0.00696694	0.0219224	2.15696
chr2	152549756	152549831	+	75	1.19	2.47	1.37	1.09	H13	1.13179	0.00455198	0.0154889	2.3418
chr17	36582216	36582291	-	75	1.59	3.52	2.1	1.79	Trim39	1.1299	0.000524859	0.00256365	3.27996
chr8	26652735	26652885	+	150	1.68	2.91	1.89	1.26	Thap1	1.12843	0.0016164	0.00659377	2.79145
chr12	112704285	112704310	+	25	1.32	3.16	1.62	1.49	Cep170b	1.12646	0.00158325	0.00647541	2.80045
chr14	87216085	87222219	-	6134	2.59	8.26	3.85	4.74	Diaph3	1.12554	5.14e-07	5.85e-06	6.28861
chr8	124679997	124680097	-	100	1.3	2.19	1.64	1.06	Abcb10	1.12543	0.00462933	0.0157015	2.33448
chr5	53799348	53799448	+	100	2.85	6.4	5.09	4.41	Rbpj	1.1236	5.59e-07	6.31e-06	6.25243
chr19	59333830	59333855	-	25	3.18	8.86	2.42	2.62	Pdzd8	1.12018	1.05e-05	8.7e-05	4.97824
chr7	28267616	28268741	-	1125	0.95	1.74	1.72	1.23	Pak4	1.11761	0.00662111	0.0210259	2.17907
chr3	55019528	55019653	+	125	2.97	2.19	2.9	0.83	Spg20	1.11714	0.0037728	0.0132718	2.42334
chr10	94780081	94780331	-	250	2.63	3.97	1.58	0.93	Plxnc1	1.11626	0.0024368	0.00926466	2.61318
chr7	35124163	35124485	+	322	1.66	4.74	2.94	3.25	Cep89	1.11582	5.29e-05	0.000357431	4.27631
chr4	46551443	46562917	-	11474	2.63	7.85	6.05	7.03	Coro2a	1.1142	5.6e-08	7.77e-07	7.25188
chr4	3605898	3615030	+	9132	3.18	3.93	9.65	4.64	Tgs1	1.11411	1.25e-06	1.3e-05	5.90261
chr3	87462251	87462451	+	200	4.23	2.79	4.25	1.09	Etv3l	1.11048	0.000899378	0.00404157	3.04606
chr14	68003325	68003350	-	25	1.87	4.86	1.97	1.99	Dock5	1.10995	0.000278538	0.00148863	3.55512
chr14	26300839	26300864	+	25	1.12	2.63	1.55	1.43	Dennd6a	1.10612	0.00326557	0.0118051	2.48604
chr17	36290742	36290767	+	25	2.5	6.68	2.31	2.42	Gnl1	1.10377	5.01e-05	0.000340919	4.29974
chr2	150460774	150460799	-	25	1.27	3.04	1.62	1.53	Acss1	1.10136	0.00212766	0.00827868	2.6721
chr7	18758326	18758376	+	50	1.93	6.56	4.2	5.61	Sympk	1.10071	2.7e-06	2.6e-05	5.56811
chr10	117986713	117986738	+	25	1.06	3	2.33	2.59	Mdm1	1.10024	0.000862422	0.00390105	3.06428
chr9	66938757	66939243	-	486	6.2	21.69	9.58	13.17	Tpm1	1.09989	4.07e-15	1.6e-13	14.3907
chr3	95755091	95755116	-	25	1.49	4.57	3.11	3.75	Prpf3	1.09775	6.8e-05	0.000444614	4.16749
chr14	99337184	99337209	+	25	1.93	5.06	1.93	1.99	Pibf1	1.09749	0.000304583	0.00161044	3.51629
chr5	129065854	129065979	-	125	2.74	5.14	4.81	3.55	Stx2	1.09739	5.65e-06	5.02e-05	5.24766
chr10	121925273	121926468	-	1195	0.91	1.66	1.79	1.29	Rxylt1	1.09458	0.00787022	0.0241866	2.10401
chr2	32196683	32196708	+	25	1.17	3.16	2.06	2.19	Golga2	1.09451	0.0010226	0.00450061	2.9903
chr5	115250291	115250316	-	25	2.23	6.52	3.51	4.05	Acads	1.0939	6.61e-06	5.77e-05	5.1798
chr5	107871234	107871259	-	25	1.53	3.68	1.56	1.49	Gfi1	1.08645	0.00172642	0.00696483	2.76285
chr2	172351440	172351611	-	171	1.66	4.37	3.53	3.68	Gm14303	1.08523	5.85e-05	0.000390337	4.23262
chr1	172146911	172146961	+	50	1.59	4.01	2.12	2.12	Igsf8	1.08426	0.000501384	0.00246376	3.29983
chr9	123903436	123903511	+	75	2.34	4.29	3.28	2.39	Ccr2	1.08287	9.96e-05	0.000618874	4.00172
chr1	44197346	44197421	+	75	1.68	3.04	2.4	1.73	Ercc5	1.08273	0.000968586	0.00430312	3.01386
chr15	5215205	5215644	+	439	2.42	4.17	3.34	2.29	Ttc33	1.08199	0.000112855	0.000687431	3.94748
chr6	39551731	39551756	+	25	1.46	3.12	1.32	1.13	Adck2	1.07387	0.00486534	0.0163516	2.31289
chr1	165694572	165694822	-	250	1.34	1.78	1.87	1	Pou2f1	1.07031	0.00886427	0.026663	2.05236
chr3	37464818	37469812	-	4994	1.68	4.01	2.5	2.39	Nudt6	1.06993	0.00034064	0.00177445	3.4677
chr2	163570146	163571936	-	1790	3.38	4.53	1.91	1.03	Ada	1.06601	0.00192816	0.00763453	2.71486
chr3	10153619	10153769	+	150	1.08	2.39	1.85	1.66	Myef2l	1.05862	0.00394538	0.0137588	2.40391
chr5	45853825	45853850	+	25	1.47	3.72	1.85	1.89	Ncapg	1.05799	0.00123731	0.00527176	2.90752
chr6	108636105	108636130	-	25	282.2	148.18	386.04	176.21	4833447P13Rik	1.0559	0.0467235	0.0871116	1.33047
chr17	33999819	34000063	-	244	1.04	2.43	1.93	1.82	Angptl4	1.05519	0.00355047	0.0126399	2.44971
chr9	82788976	82789001	-	25	1.25	2.55	1.24	1.03	Phip	1.05386	0.00920267	0.0274717	2.03609
chr11	16900997	16901122	-	125	1.91	2.1	2.59	1.16	Eldr	1.05321	0.00420727	0.0145206	2.376
chr12	11299128	11299228	-	100	2.29	2.02	2.31	0.83	Gen1	1.05281	0.00834169	0.0253683	2.07875
chr6	108635952	108636002	+	50	0.76	1.7	1.89	1.73	Gm17055	1.05211	0.00908497	0.0271951	2.04168
chr11	116434763	116434788	-	25	1.4	3.72	2.02	2.19	Ube2o	1.05044	0.00100072	0.00442227	2.99969
chr13	68727703	68727728	-	25	1.1	2.59	1.79	1.73	Mtrr	1.04897	0.0036971	0.0130549	2.43214
chr15	76384314	76384414	+	100	1.89	3.93	2.79	2.36	Hsf1	1.04894	0.000343403	0.00178765	3.4642
chr4	120804991	120806581	-	1590	1.19	2.47	2.04	1.73	Zfp69	1.04729	0.00325068	0.0117643	2.48803
chr11	100510444	100510544	+	100	3.48	10.89	4.88	6.24	Nkiras2	1.04612	8.85e-08	1.18e-06	7.053
chr16	90831292	90831592	-	300	2.12	1.98	2.25	0.86	Paxbp1	1.04236	0.00889313	0.0267231	2.05095
chr10	128684149	128687619	+	3470	3.46	12.3	10.76	15.66	Sarnp	1.04194	1.34e-10	2.94e-09	9.87249
chr2	32271781	32271931	-	150	3.57	13.28	7.9	12.01	Bbln	1.04176	5.27e-10	1.05e-08	9.2778
chrX	150414512	150414537	+	25	1.27	3.12	2.04	2.06	Phf8	1.04077	0.00179493	0.00719444	2.74595
chr17	29020088	29020760	+	672	4.54	8.9	4.08	3.28	Brpf3	1.03939	2.59e-06	2.5e-05	5.58705
chr11	109319908	109320587	+	679	2.02	5.02	2.67	2.72	Amz2	1.03727	0.000176433	0.00100885	3.75342
chr8	70710244	70710269	+	25	1.76	3.72	1.3	1.13	Sugp2	1.03721	0.00504735	0.0168619	2.29694
chr8	80390400	80390425	+	25	1.29	2.55	1.51	1.23	Otud4	1.03695	0.00669706	0.0212252	2.17412
chr16	55844853	55844878	-	25	1.74	4.57	2.52	2.72	Pcnp	1.03627	0.000300882	0.00159303	3.5216
chr13	22186342	22186692	-	350	1.49	2.43	1.74	1.16	Prss16	1.03443	0.00629733	0.0201889	2.20084
chr9	85606117	85606142	-	25	1.21	2.63	1.3	1.16	Ibtk	1.03335	0.00858992	0.0259898	2.06601
chr11	119897441	119897608	+	167	1.34	3.28	2.8	2.82	Baiap2	1.03319	0.000735297	0.00341086	3.13354
chr4	117027037	117027112	-	75	2.38	7.2	4.25	5.31	Kif2c	1.03023	4.6e-06	4.18e-05	5.33677
chr5	53799473	53803096	+	3623	2.04	5.42	3.66	4.01	Rbpj	1.03011	3.97e-05	0.00027798	4.40091
chr10	79984105	79984967	+	862	5.1	4.98	5.19	2.09	Midn	1.02869	5.7e-05	0.000381222	4.24421
chr2	91479329	91480128	-	799	4.54	4.57	5.25	2.19	Zfp408	1.02499	6.78e-05	0.000443434	4.16872
chr11	121218874	121218899	-	25	1.53	4.37	2.44	2.89	Wdr45b	1.0249	0.000444357	0.00222093	3.35227
chrX	151923001	151923551	+	550	4.1	6.48	3.7	2.42	Rragb	1.02327	3.87e-05	0.000271923	4.4118
chr7	34011577	34012976	-	1399	2.78	3.52	3.66	1.92	Garre1	1.02306	0.000443052	0.00221526	3.35355
chr10	80740837	80741006	-	169	3.1	9.43	4.24	5.34	Lmnb2	1.02294	1.06e-06	1.12e-05	5.97588
chr1	173178519	173221533	+	43014	1.83	6.31	7.9	11.28	Aim2	1.02239	1.85e-06	1.85e-05	5.73376
chr3	94978147	94978172	-	25	1.21	2.83	1.77	1.73	Pip5k1a	1.02081	0.00383779	0.0134521	2.41592
chr6	120015508	120015633	-	125	3.55	12.18	5.36	7.63	Wnk1	1.02077	3.79e-08	5.46e-07	7.42108
chr17	27157382	27157457	-	75	3.42	12.51	7.77	11.81	Cuta	1.01758	2.6e-09	4.63e-08	8.58586
chr1	106717708	106717733	-	25	3.14	10.44	4.41	6.1	Vps4b	1.01718	4.96e-07	5.66e-06	6.3047
chr13	117160695	117161741	-	1046	1.17	2.31	1.66	1.36	Parp8	1.01689	0.00752735	0.0233291	2.12336
chr8	111573692	111573817	+	125	2.14	6.56	3.34	4.28	Cog4	1.01246	3.21e-05	0.000231378	4.49314
chr13	56850822	56850947	+	125	4.86	4.49	3.61	1.39	Smad5	1.01152	0.000623546	0.00296818	3.20513
chr4	62441485	62441535	-	50	1.12	2.35	1.51	1.33	Pole3	1.01	0.00900733	0.027002	2.0454
chr7	105544345	105544445	-	100	1.34	2.15	2.23	1.49	Gvin2	1.00949	0.00557225	0.0182781	2.25397
chr6	148846121	148846296	-	175	1.55	2.59	1.56	1.09	Sinhcaf	1.00841	0.00839136	0.0254896	2.07617
chr6	125211777	125213093	-	1316	2.67	4.21	2.16	1.43	Cd27	1.00761	0.00157129	0.00643659	2.80374
chr16	24212256	24212489	+	233	3.14	4.21	2.59	1.46	Lpp	1.00624	0.00110657	0.00480456	2.95602
chr14	118374569	118374719	+	150	1.57	3.16	1.97	1.66	Gpr180	1.00581	0.00284267	0.0105565	2.54627
chr4	155931908	155931933	+	25	1.15	2.67	1.6	1.56	Dvl1	1.00419	0.00622082	0.0199913	2.20615
chr6	84966494	84980037	-	13543	1.19	2.75	1.95	1.89	Exoc6b	1.00252	0.00388651	0.0135994	2.41044
chr14	8519397	8519474	+	77	2.02	4.86	3.19	3.22	Thoc7	1.00202	0.000164545	0.000951452	3.78371
chr14	8519380	8519480	-	100	2.02	4.86	3.19	3.22	Gm11100	1.00202	0.000164545	0.000951452	3.78371
chr16	24212081	24212419	-	338	4.8	3.97	4.39	1.53	Lppos	1.00076	0.000543144	0.00264108	3.26508
chr6	86373008	86373108	-	100	2.63	6.11	2.77	2.72	Pcyox1	0.994627	0.000144448	0.000850335	3.84029
chr17	49761878	49762228	+	350	1.53	2.71	2.35	1.76	Mocs1	0.993639	0.0031115	0.0113722	2.50703
chr2	26258414	26259569	-	1155	3.44	6.19	3.26	2.49	Snapc4	0.991433	0.000100317	0.000622601	3.99863
chr11	71933842	71933942	+	100	0.72	1.7	3.11	3.12	Pimreg	0.991336	0.00789164	0.0242352	2.10283
chr2	118730907	118732088	+	1181	2.74	4.09	2.31	1.46	Bahd1	0.99054	0.0016852	0.00683165	2.77335
chr19	5456435	5456635	-	200	1.44	2.55	3.13	2.36	Gm56655	0.989964	0.00198025	0.00781057	2.70328
chr4	40996822	40996897	+	75	2.63	7.77	3.57	4.48	Nfx1	0.988907	1.55e-05	0.000122396	4.80998
chr8	117301263	117302013	-	750	3.99	5.26	5.27	2.95	Cdyl2	0.986866	3.46e-05	0.000246625	4.46065
chr16	87159427	87159502	+	75	1.83	2.06	2.21	1.06	N6amt1	0.9833	0.00987969	0.0291214	2.00526
chr2	166883710	166883970	-	260	1.95	4.65	2.31	2.36	Znfx1	0.980912	0.000757119	0.00349386	3.12084
chr6	48545643	48545668	+	25	1.55	3.72	1.91	1.96	Lrrc61	0.980029	0.00238532	0.00910407	2.62245
chr8	105356218	105356243	-	25	2.02	6.15	3.36	4.38	Rrad	0.974304	7.71e-05	0.000495936	4.11306
chr2	20860370	20863915	-	3545	1.57	2.27	3.05	1.89	Arhgap21	0.97416	0.00356965	0.0126954	2.44737
chr8	23746875	23747025	+	150	2.36	6.27	2.16	2.46	Gm45412	0.973872	0.000434534	0.00217992	3.36198
chr5	23708261	23708686	-	425	4.06	4.7	4.48	2.22	Srpk2	0.973022	0.000181188	0.00103191	3.74187
chr11	78729096	78730100	+	1004	1.1	2.35	2.67	2.46	Lyrm9	0.972636	0.00409067	0.0141833	2.38821
chr17	90217764	90217877	-	113	2.7	8.86	4.24	5.97	Gm10184	0.970285	4.78e-06	4.32e-05	5.32029
chr11	82956566	82956716	-	150	5.43	9.23	9.46	6.93	Gm20234	0.967627	3.07e-08	4.5e-07	7.51274
chr16	5016785	5017489	-	704	1.61	3.52	2.42	2.29	Nagpa	0.966519	0.00171038	0.00691197	2.76691
chr3	96153340	96153390	-	50	6.2	24.45	10.46	17.78	Gm20633	0.965602	2.77e-13	8.87e-12	12.5569
chr17	23782941	23782966	+	25	1.49	3.68	1.77	1.89	6330415G19Rik	0.963089	0.00340012	0.0122024	2.46851
chr9	14693888	14694263	-	375	15.99	4.7	15.68	1.99	Ankrd49	0.962377	6.1e-05	0.000404838	4.21493
chr14	56131479	56131579	+	100	2.74	7.08	3.68	4.11	Khnyn	0.962369	3.35e-05	0.000239805	4.4752
chr5	25427876	25428051	+	175	4.84	5.83	7.52	3.92	Galnt11	0.96214	6.47e-06	5.67e-05	5.18886
chr5	25427870	25428045	-	175	4.84	5.83	7.52	3.92	E130116L18Rik	0.96214	6.47e-06	5.67e-05	5.18886
chr1	74637991	74639592	-	1601	2.08	4.21	2.5	2.19	Rnf25	0.960915	0.00107594	0.00470152	2.96821
chr17	29020092	29020342	-	250	4.54	8.3	4.06	3.22	Gm49864	0.960193	1.77e-05	0.000137674	4.75141
chr11	72661340	72661915	+	575	3.74	7.16	4.67	3.88	Ankfy1	0.957328	1.4e-05	0.000111641	4.85513
chr17	27157532	27157557	-	25	3.35	12.3	7.25	11.58	Cuta	0.955901	3.5e-08	5.07e-07	7.45644
chr2	130505729	130505986	-	257	1.8	4.65	2.71	3.05	Ddrgk1	0.954626	0.000595199	0.00285549	3.22534
chr4	137970011	137970111	+	100	1.59	4.41	2.69	3.25	Hp1bp3	0.953515	0.000741228	0.00343429	3.13005
chr10	128687794	128713235	+	25441	5.2	17.77	17.82	26.51	Sarnp	0.952823	3.41e-13	1.07e-11	12.4676
chr7	44503440	44503465	+	25	1.15	2.87	2.08	2.26	Akt1s1	0.952538	0.00462748	0.0156993	2.33466
chr3	85553864	85559740	+	5876	1.27	2.1	3.66	2.65	Gatb	0.950191	0.00382771	0.0134227	2.41706
chr13	63967464	63967814	+	350	2.19	3.16	1.79	1.13	Ercc6l2	0.947353	0.00809507	0.0247395	2.09178
chr19	6169978	6170534	-	556	0.89	2.15	2.23	2.36	Snx15	0.946755	0.00881397	0.0265391	2.05483
chr6	135326530	135326747	-	217	3.63	7.81	4.35	4.11	Dynlt1-ps1	0.938995	1.66e-05	0.000129896	4.78055
chr4	154086808	154086858	+	50	1.51	3.48	1.51	1.53	Cep104	0.937362	0.00723733	0.0226162	2.14042
chr8	70794815	70805928	-	11113	40.49	108.39	61.36	72.33	Upf1	0.935943	8.4e-59	2.57e-56	58.0756
chr1	93292741	93293041	+	300	2.21	4.21	3.24	2.72	Ppp1r7	0.93472	0.000665512	0.00313701	3.17684
chr2	32148097	32148147	-	50	2.12	6.44	3.66	4.91	Uck1	0.933843	8.64e-05	0.000546789	4.06365
chr17	25492688	25492863	-	175	1.78	3.08	1.91	1.46	Ube2i	0.930569	0.00666644	0.0211453	2.17611
chr9	66031899	66032074	-	175	7.18	26.63	12.29	20.17	Snx1	0.927884	6.26e-14	2.16e-12	13.2035
chr6	100844327	100844577	+	250	4.01	9.67	4.81	5.14	Ppp4r2	0.926908	3.8e-06	3.52e-05	5.42055
chr15	73419329	73419454	+	125	1.66	3.04	1.64	1.33	Dennd3	0.92653	0.00950369	0.0282088	2.02211
chr7	58308050	58308075	+	25	1.95	5.3	2.5	3.02	Atp10a	0.925357	0.000719159	0.00334752	3.14317
chr3	90266871	90266996	+	125	1.02	2.71	2.31	2.72	Gatad2b	0.925319	0.00573534	0.0187141	2.24144
chr12	87246546	87247317	+	771	4.31	8.1	2.82	2.36	Samd15	0.923479	0.000231647	0.00127125	3.63517
chr15	76784118	76784193	+	75	4.42	1.94	5.78	1.13	Commd5	0.923115	0.00779067	0.0239949	2.10843
chr4	3595491	3598647	+	3156	2.5	4.61	3.26	2.69	Tgs1	0.919305	0.000606726	0.0029026	3.21701
chr16	36752273	36753373	+	1100	4.57	2.55	4.81	1.19	Golgb1	0.918578	0.00512836	0.0170712	2.29002
chr11	102175756	102176038	+	282	4.95	5.75	6.22	3.22	Tmub2	0.917946	4.37e-05	0.000302728	4.35969
chr9	59300490	59300565	-	75	2.38	6.84	3.26	4.18	Arih1	0.916978	0.000131716	0.000784833	3.88036
chr1	86510123	86510248	-	125	1.53	3.76	2.18	2.39	Pde6d	0.91508	0.00302543	0.0111148	2.51921
chr2	93841008	93841108	-	100	1.97	4.05	2.96	2.72	Alkbh3	0.914795	0.00118844	0.00509964	2.92502
chr19	46045000	46045288	+	288	4.63	8.3	4.14	3.32	Pprc1	0.913343	3.73e-05	0.000262729	4.42869
chr9	45721189	45729283	-	8094	1.8	5.46	3.34	4.55	Cep164	0.912945	0.000321718	0.00168825	3.49252
chr2	154359957	154366436	+	6479	3.59	5.67	5.21	3.68	Cbfa2t2	0.910575	6.73e-05	0.000440678	4.17194
chr12	12423820	12423870	+	50	1.66	3.85	1.79	1.86	Cyria	0.910464	0.00493131	0.0165362	2.30704
chr7	5053909	5059768	-	5859	2.36	5.59	4.1	4.35	Gm15510	0.910316	0.000143058	0.00084304	3.84449
chr19	8751899	8752124	+	225	3.31	4.98	3.84	2.59	Gm56660	0.909759	0.000392401	0.0020022	3.40627
chr8	94789598	94790853	+	1255	3.48	7.08	4.54	4.15	Ogfod1	0.909489	3.7e-05	0.000261085	4.43181
chr12	108758898	108759098	+	200	3.72	10.65	6.93	8.89	Yy1	0.90741	3.89e-07	4.54e-06	6.40993
chr11	50065370	50068510	+	3140	1.59	3.68	2.58	2.69	Mrnip	0.905249	0.0023781	0.00908397	2.62377
chr5	36649797	36649822	-	25	1.83	4.94	2.33	2.82	Tbc1d14	0.904977	0.0013825	0.00578963	2.85934
chr13	68727753	68728215	-	462	1.44	2.95	1.76	1.63	Mtrr	0.903555	0.00938909	0.0279089	2.02738
chr2	180609492	180609592	+	100	1.74	4.21	2.4	2.62	Arfgap1	0.903183	0.00200976	0.0079056	2.69686
chr1	44197471	44200200	+	2729	2.65	3.36	4.41	2.52	Ercc5	0.902384	0.00109083	0.00475278	2.96224
chr1	85629282	85631176	+	1894	2.16	5.18	3.61	3.92	Sp100	0.899516	0.000344987	0.00179494	3.4622
chr1	138891447	138895466	+	4019	3.99	12.91	9.46	13.84	Dennd1b	0.899412	1.87e-08	2.87e-07	7.72887
chr11	98474948	98478060	-	3112	2.34	6.03	3.17	3.68	Ormdl3	0.898402	0.000309994	0.00163463	3.50865
chr5	36654219	36662381	-	8162	2.68	4.9	2.98	2.46	Tbc1d14	0.897871	0.000914014	0.00409557	3.03905
chr9	105008831	105009023	-	192	10.74	4.37	8.64	1.59	Nudt16	0.896351	0.000761314	0.00350997	3.11844
chr2	18680296	18680736	+	440	1.98	5.95	3.84	5.21	Commd3	0.894664	0.000193028	0.00108815	3.71438
chr11	117656838	117657013	-	175	2.23	5.34	3.82	4.15	Tmc6	0.892629	0.000283289	0.00151216	3.54777
chr7	27253483	27259916	+	6433	7.05	13.84	9.27	8.26	2310022A10Rik	0.892438	1.04e-08	1.67e-07	7.98305
chr18	4971091	4977809	+	6718	2.1	4.9	5.13	5.44	Svil	0.891164	0.000174658	0.0010009	3.75781
chr12	108783131	108783231	+	100	1.36	2.87	2	1.92	Yy1	0.888893	0.00845176	0.0256313	2.07305
chr14	103218241	103219216	-	975	5.33	4.53	7.29	2.82	Kctd12	0.888648	0.000170873	0.000982522	3.76733
chr10	7408780	7408905	+	125	1.63	2.95	4.85	4.01	Gm46209	0.886188	0.00152002	0.00626665	2.81815
chr13	55718568	55718918	-	350	4.71	6.6	5.04	3.22	Fam193b	0.886014	8.02e-05	0.000513597	4.09601
chr2	120970908	120972584	+	1676	4.16	7.53	4.5	3.72	Adal	0.885894	5.32e-05	0.000358709	4.27438
chr19	46302680	46302909	-	229	1.8	3.85	2.14	2.09	Psd	0.882881	0.00426533	0.0146951	2.37005
chr5	24770767	24770792	-	25	2.97	9.27	4.37	6.24	Abcf2	0.882004	1.89e-05	0.000145321	4.72458
chr5	123006164	123006239	+	75	1.57	3.8	3.17	3.52	Rnf34	0.879475	0.00180067	0.00721228	2.74457
chr9	106352049	106352228	-	179	1.59	4.21	2.4	2.92	Parp3	0.878777	0.00257104	0.00969409	2.58989
chr11	49135572	49139785	+	4213	17.17	9.19	15.61	3.85	Mgat1	0.870782	1.11e-06	1.16e-05	5.95616
chr4	124744370	124744520	-	150	3.46	4.25	2.46	1.39	1110065P20Rik	0.870262	0.00517605	0.0172014	2.286
chr10	80944778	80950870	+	6092	7.77	31.57	15.34	28.73	Map2k2	0.869971	1.24e-14	4.61e-13	13.9078
chr6	99613119	99616131	-	3012	1.17	3.04	2.56	3.05	Eif4e3	0.869956	0.00581121	0.0189112	2.23573
chr5	112490948	112494548	+	3600	7.86	5.91	9.96	3.45	Hps4	0.869657	2.9e-05	0.000211401	4.53774
chr19	8751850	8752125	-	275	3.44	4.98	3.87	2.59	Taf6l	0.86746	0.000686884	0.00322028	3.16312
chr6	51447389	51447512	+	123	1.7	5.02	3.53	4.81	Cbx3	0.866622	0.000709849	0.00330851	3.14883
chr1	106724253	106724403	-	150	7.13	25.46	7.92	13.07	Vps4b	0.866218	3.77e-10	7.73e-09	9.42336
chr2	26259594	26260912	-	1318	3.44	6.52	3.66	3.22	Snapc4	0.860978	0.000298049	0.00158016	3.52571
chr7	4995895	4996845	-	950	6.81	3.72	6.14	1.56	Zfp579	0.860843	0.00221505	0.00855394	2.65462
chr6	135318811	135329313	+	10502	4.61	10.28	5.23	5.41	Gm36640	0.860058	7.98e-06	6.82e-05	5.09816
chr18	73903423	73903498	-	75	1.47	3.48	1.76	1.92	Me2	0.85925	0.00938	0.0278861	2.0278
chr7	28879919	28879944	-	25	6.11	24.12	11.43	20.97	Psmd8	0.859216	2.97e-11	7.17e-10	10.5271
chr11	120504534	120504559	-	25	1.57	4.17	2.37	2.92	Pcyt2	0.859032	0.00334589	0.0120387	2.47549
chr10	13841003	13841153	-	150	3.71	3.8	3.13	1.49	Gm56954	0.858384	0.004589	0.0155958	2.33828
chr9	20782427	20784334	+	1907	10.59	6.56	11.3	3.25	Shfl	0.858117	2.43e-05	0.000181081	4.61505
chr17	24899238	24899761	+	523	3.63	10.04	4.1	5.28	Zfp598	0.85735	2.87e-05	0.000209885	4.54152
chr8	115746432	115860351	+	113919	0.85	2.75	4.85	7.3	Wwox	0.855741	0.00537777	0.0177742	2.2694
chr5	121397895	121400633	+	2738	2.57	4.21	2.96	2.26	Hectd4	0.854445	0.00241982	0.00920791	2.61622
chr5	28591491	28591566	+	75	2.78	7.08	3.49	4.15	Rbm33	0.854261	0.00023922	0.00130873	3.6212
chr17	10538216	10538241	-	25	1.78	4.74	3.07	3.82	Qki	0.854009	0.00134603	0.00565974	2.87094
chr13	68710123	68710423	-	300	1.98	3.36	2.48	1.96	Mtrr	0.853325	0.00593389	0.0192272	2.22666
chr9	20780602	20780952	+	350	6.35	10.16	5.91	4.41	Shfl	0.852874	8.88e-06	7.49e-05	5.05176
chr4	40805226	40805401	-	175	4.84	17.61	7.57	12.87	B4galt1	0.85076	2.9e-08	4.27e-07	7.537
chr18	6454308	6454333	-	25	2.89	8.9	4.77	6.87	Epc1	0.849075	3.04e-05	0.000220348	4.51764
chr5	143850270	143850475	+	205	1.81	4.98	2.84	3.65	Pms2	0.848167	0.00151331	0.00624358	2.82007
chr3	33858891	33861094	+	2203	2.84	5.34	3.99	3.52	Ttc14	0.84782	0.000495083	0.00243831	3.30532
chrX	7928434	7928459	-	25	1.85	5.06	2.75	3.52	Suv39h1	0.845885	0.00161663	0.006594	2.79139
chr5	92439818	92440512	-	694	2.85	7.69	3.42	4.31	Sdad1	0.845705	0.000219628	0.00121498	3.65831
chr8	82497552	82499765	+	2213	3.02	5.06	2.16	1.69	Inpp4b	0.844416	0.00462228	0.0156869	2.33514
chr3	40738728	40743812	+	5084	4.05	4.57	4.5	2.39	Hspa4l	0.844236	0.00100414	0.00443285	2.99821
chr19	40390750	40439320	-	48570	3.08	6.92	5.38	5.67	Sorbs1	0.84363	6.35e-05	0.000419483	4.19736
chr11	95732899	95732999	-	100	2.23	6.64	3.42	4.78	Abi3	0.841606	0.000394953	0.00201234	3.40345
chr7	55699943	55700068	+	125	7.94	28.05	9.81	16.29	Herc2	0.841318	4.1e-11	9.71e-10	10.387
chr7	58878522	58878722	+	200	4.93	9.51	3.95	3.58	Ube3a	0.840017	9.23e-05	0.00058049	4.03459
chr7	78440976	78441638	+	662	1.46	3.2	2.31	2.39	Mrps11	0.838739	0.00783355	0.0241004	2.10604
chr12	85645800	85646388	+	588	20.96	13.8	16.58	5.14	Jdp2	0.838479	5.49e-08	7.64e-07	7.2603
chr9	21995435	21995844	-	409	1.49	3.64	2.25	2.59	Ecsit	0.838119	0.00620739	0.0199563	2.20709
chr7	79989860	79989960	-	100	3.95	12.71	6.18	9.39	Unc45a	0.83526	1.64e-06	1.66e-05	5.78485
chr6	99073118	99073143	-	25	4.48	11.17	6.09	7.17	Foxp1	0.835113	3.6e-06	3.35e-05	5.44429
chr18	52598764	52608457	+	9693	11.91	11.33	12.33	5.54	Srfbp1	0.834567	2.83e-07	3.4e-06	6.54774
chr7	19266825	19266950	-	125	2.16	4.74	2.75	2.85	Ppp1r37	0.833941	0.00227951	0.0087668	2.64216
chr15	99600009	99600109	+	100	2.16	4.13	2.59	2.36	Smarcd1	0.830057	0.0040239	0.0139928	2.39535
chr8	23746889	23747014	-	125	2.36	5.75	2.1	2.42	Golga7	0.828304	0.00315928	0.0115113	2.50041
chr5	108426589	108426714	+	125	1.93	4.13	2.25	2.29	Dr1	0.826925	0.0054715	0.0180262	2.26189
chr7	58878519	58878719	-	200	4.93	9.47	3.93	3.58	9330162G02Rik	0.826878	0.000120497	0.000727483	3.91902
chr8	106672187	106672362	+	175	2.51	3.89	3.34	2.46	Gm16156	0.824244	0.00304031	0.0111526	2.51708
chr13	68728665	68729420	-	755	1.89	3.36	2.79	2.36	Mtrr	0.824067	0.00586659	0.019056	2.23161
chr11	94567086	94568287	-	1201	4.29	9.07	4.39	4.41	Xylt2	0.82382	7.33e-05	0.000474687	4.13516
chr14	53411781	53412326	+	545	2.33	3.48	3.4	2.42	Trav15n-1	0.822465	0.00392653	0.0137066	2.40599
chr11	79037130	79037230	-	100	6.41	18.09	6.83	9.19	Ksr1	0.821869	1.21e-07	1.57e-06	6.91609
chr19	54018299	54019510	+	1211	1.66	3.16	2.35	2.12	Shoc2	0.821291	0.00932174	0.0277445	2.0305
chr8	124767976	124771826	+	3850	2.46	4.45	2.96	2.55	Urb2	0.821136	0.00278449	0.0103758	2.55525
chr10	19370383	19371311	+	928	3.31	5.75	4.12	3.42	Gm33104	0.819729	0.000556754	0.00269586	3.25434
chr9	45721064	45721114	-	50	2.31	6.76	3.22	4.51	Cep164	0.81919	0.00061053	0.00291759	3.21429
chr5	135763303	135763328	+	25	1.7	4.13	2.46	2.85	Por	0.818341	0.00471689	0.015943	2.32634
chr16	10360740	10360915	-	175	1.98	3.89	2.77	2.59	Dexi	0.81803	0.0044093	0.015098	2.35563
chr17	6815657	6815682	-	25	2.42	5.42	1.89	2.02	Gm29721	0.817515	0.00556066	0.0182451	2.25487
chr9	58125933	58126033	-	100	2.31	5.95	2.9	3.58	Pml	0.814781	0.00129958	0.00549874	2.8862
chr18	65609073	65609123	+	50	1.83	4.37	2.67	3.05	Malt1	0.813502	0.00362925	0.0128641	2.44018
chr4	62372162	62374210	-	2048	3.86	3.64	4.1	1.86	Wdr31	0.813072	0.00408573	0.0141712	2.38873
chr9	20574812	20574987	+	175	2.55	6.6	4.01	4.98	Pin1	0.810146	0.000379966	0.0019471	3.42025
chr13	97311119	97311547	+	428	2.25	3.56	2.75	2.09	Gfm2	0.810065	0.00650954	0.0207418	2.18645
chr8	27532576	27532751	-	175	4.95	10.16	8.07	7.96	Proscos	0.80855	2.85e-06	2.72e-05	5.54549
chr13	21937629	21937804	-	175	350.37	1600.2	451.81	992.95	H2ac15	0.807875	0	0	Inf
chr13	21937614	21937752	+	138	351.13	1589.84	450.8	982.3	Gm55630	0.807717	0	0	Inf
chr8	70980507	70981487	+	980	5.75	14.49	8.72	10.58	Fkbp8	0.807332	1.61e-07	2.03e-06	6.79388
chr5	135181788	135181813	+	25	2.12	5.67	3.47	4.48	Tbl2	0.805713	0.00103438	0.00454328	2.98532
chr11	120505165	120505240	-	75	2.61	6.6	3.51	4.28	Pcyt2	0.805345	0.000615393	0.00293509	3.21085
chr8	112064401	112064806	-	405	5.31	4.21	5.55	2.12	Mlkl	0.803695	0.00191719	0.00759881	2.71733
chr7	140796618	140797416	+	798	6.58	4.86	6.05	2.16	Rassf7	0.802725	0.00125492	0.00533978	2.90139
chr8	106429010	106429846	+	836	2.93	3.85	4.08	2.59	Pard6a	0.802602	0.00273206	0.0102087	2.56351
chr7	58308100	58308125	+	25	2.1	5.75	2.63	3.48	Atp10a	0.802416	0.00214018	0.00831819	2.66955
chr12	111132803	111132853	+	50	2.27	4.29	2.21	2.02	Traf3	0.80108	0.00726246	0.0226825	2.13892
chr9	20779962	20780577	+	615	5.63	11.86	6.77	6.9	Shfl	0.79963	3.84e-06	3.56e-05	5.41581
chr2	5826075	5827633	-	1558	5.52	14.9	9.18	12.01	Cdc123	0.796591	1.38e-07	1.76e-06	6.86167
chr8	91555479	91576398	+	20919	1.38	3.04	4.79	5.11	Chd9	0.796557	0.00436048	0.0149649	2.36047
chr11	72661265	72661315	+	50	1.85	4.53	1.98	2.36	Ankfy1	0.796144	0.00766616	0.0236617	2.11542
chr11	121143751	121144026	+	275	3.48	6.6	5.44	5.01	Narf	0.794386	0.000185633	0.00105314	3.73134
chr9	35184029	35184875	+	846	3.61	7.33	5.42	5.34	Rpusd4	0.794054	0.000120645	0.000728194	3.91849
chr11	53321251	53321652	-	401	37.01	127.26	61.73	103.18	Uqcrq	0.792878	6.35e-47	1.41e-44	46.1975
chr4	123259072	123259097	-	25	5.99	20.64	7.44	12.47	Macf1	0.791562	6.81e-08	9.32e-07	7.16654
chrX	72943802	72943877	-	75	2.06	4.05	3.01	2.89	Arhgap4	0.789315	0.00444968	0.0152109	2.35167
chr2	120440137	120442841	+	2704	1.61	4.53	3.01	4.15	Haus2	0.788767	0.00348386	0.0124514	2.45794
chr8	83500728	83500753	-	25	2.5	7.49	3.89	5.71	Zfp330	0.785954	0.00040171	0.00203985	3.39609
chrX	158315701	158324770	+	9069	3.25	4.09	2.86	1.76	Bclaf3	0.785651	0.00733362	0.0228685	2.13468
chr17	36141854	36142004	+	150	3.84	8.95	6.09	6.93	Flot1	0.785426	3.62e-05	0.000256068	4.44172
chr17	21186092	21186167	+	75	3.54	12.02	6.07	10.09	Ppp2r1a	0.785186	9.78e-06	8.16e-05	5.00952
chr19	4875393	4875568	-	175	1.83	3.68	2.94	2.89	Ccs	0.784531	0.00607745	0.0196112	2.21628
chr11	120520298	120520348	-	50	1.85	4.17	2.08	2.29	Mafg	0.784257	0.00921431	0.027496	2.03554
chr15	11397276	11399700	-	2424	8.24	28.01	10.88	18.08	Tars	0.783956	2.18e-10	4.64e-09	9.66087
chr4	32751058	32751401	+	343	5.2	7.16	4.18	2.82	Mdn1	0.78252	0.000701773	0.0032779	3.1538
chr4	47474657	47474707	+	50	3.16	10.6	7.23	11.91	Sec61b	0.780739	1.16e-05	9.48e-05	4.93616
chr6	128348323	128348995	+	672	3.88	12.91	6.64	10.85	Foxm1	0.780536	4.61e-06	4.18e-05	5.33588
chr11	30885438	30889614	-	4176	2.17	4.13	3.45	3.22	Erlec1	0.779675	0.00353857	0.0126066	2.45117
chr1	93282089	93285575	+	3486	3.23	8.05	3.47	4.25	Ppp1r7	0.779373	0.000512575	0.00251243	3.29024
chr8	27532582	27532845	+	263	5.12	10.32	8.19	8.1	Plpbp	0.779107	5.18e-06	4.62e-05	5.2859
chr19	55291126	55291276	-	150	2.04	4.37	3.19	3.35	Zdhhc6	0.778299	0.00363352	0.0128757	2.43967
chr1	161068581	161068756	-	175	1.32	3.12	4.56	5.28	Prdx6	0.778294	0.00549097	0.0180721	2.26035
chr5	143098667	143098742	-	75	2.16	5.95	3.64	4.94	Rnf216	0.777849	0.00115405	0.00497884	2.93778
chr6	48501993	48502068	+	75	2.27	5.59	3.21	3.88	Zfp862-ps	0.776393	0.00191603	0.00759573	2.7176
chr17	31514338	31515038	-	700	3.88	4.33	4.1	2.26	Gm8437	0.775523	0.0033525	0.0120569	2.47463
chr2	26259751	26261395	+	1644	3.44	6.27	3.51	3.15	Gm13562	0.774842	0.00130446	0.00551457	2.88457
chr13	21937879	21937997	-	118	285.49	1149.22	393.29	779.69	H2ac15	0.774426	0	0	Inf
chr13	55684289	55684364	+	75	8.64	26.84	12.84	19.67	Gm46416	0.772195	1.06e-10	2.36e-09	9.97504
chr12	8547810	8549935	-	2125	13.38	5.18	11.47	2.19	Rhob	0.772028	0.000912644	0.00409181	3.0397
chr17	47664650	47670389	+	5739	4.92	5.55	7.69	4.28	Trerf1	0.771879	0.000253024	0.00137215	3.59684
chr17	66383886	66383961	-	75	2.8	7.2	2.98	3.78	Ankrd12	0.771599	0.00127378	0.00540887	2.8949
chr5	45677620	45677645	+	25	1.91	4.45	2.65	3.05	Med28	0.771334	0.00547938	0.0180438	2.26127
chr3	90398086	90398325	-	239	3.67	8.34	4.98	5.61	Snapin	0.766421	0.000157191	0.000914795	3.80357
chr11	69469833	69470033	-	200	3.19	8.01	4.35	5.41	Wrap53	0.765445	0.000295296	0.0015677	3.52974
chr7	127020781	127021231	-	450	6.14	5.63	6.43	2.92	Zfp688	0.764625	0.000727522	0.0033796	3.13815
chr17	24900420	24900470	+	50	2.53	6.72	3.68	4.84	Zfp598	0.764389	0.000910497	0.00408402	3.04072
chr17	45775505	45785748	-	10243	2.46	6.11	5.32	6.57	Spats1	0.763608	0.000476044	0.0023585	3.32235
chr8	73211807	73214375	+	2568	6.37	2.87	7.4	1.66	1700030K09Rik	0.762005	0.0079724	0.0244429	2.09841
chr15	8364372	8364497	-	125	1.68	4.41	2.37	3.09	Nipbl	0.760295	0.00779552	0.024006	2.10816
chr5	135178560	135178860	+	300	3.14	8.66	4.83	6.64	Tbl2	0.758371	0.000176837	0.00101057	3.75243
chr7	3656377	3656643	+	266	6.6	22.14	10.74	17.98	Cnot3	0.755962	9.11e-09	1.48e-07	8.0404
chr3	89120006	89120081	-	75	4.12	11.58	7.69	10.78	Mtx1	0.754833	7.48e-06	6.44e-05	5.12617
chr3	89120006	89120081	+	75	4.12	11.58	7.69	10.78	Gm43737	0.754833	7.48e-06	6.44e-05	5.12617
chr2	179723884	179724034	+	150	2.74	6.6	3.89	4.68	Mtg2	0.754499	0.000946675	0.00421775	3.0238
chr1	75145289	75145364	+	75	1.97	4.94	4.05	5.08	Zfand2b	0.753637	0.00218331	0.00845388	2.66089
chr2	174257671	174257721	+	50	3.4	11.09	5.44	8.86	Nelfcd	0.753107	4.72e-05	0.000323736	4.32573
chr16	18107007	18107107	-	100	2.31	5.5	2.56	3.05	Dgcr8	0.752059	0.00462577	0.0156961	2.33482
chr18	14803377	14803402	-	25	4.71	15.7	6.64	11.08	Ss18	0.751956	3.02e-06	2.87e-05	5.51945
chr8	81437487	81438432	-	945	5.95	18.46	8.61	13.37	Smarca5	0.748836	2.3e-07	2.81e-06	6.63856
chr4	117024537	117024562	-	25	2.51	7.41	3.68	5.44	Kif2c	0.748129	0.000871031	0.00393362	3.05997
chr11	53319823	53320976	-	1153	37.32	121.83	60.6	99.24	Uqcrq	0.748031	3.46e-41	6.32e-39	40.4607
chr11	59093536	59095467	+	1931	5.44	12.26	10.8	12.21	Mrpl55	0.747152	1.05e-06	1.12e-05	5.97702
chr5	72853495	72853845	-	350	3.12	6.31	4.05	4.11	Txk	0.74561	0.00114488	0.00494691	2.94124
chr6	48501987	48502024	-	37	2.53	7.16	3.24	4.61	Gm7887	0.744773	0.00142277	0.00592377	2.84687
chr8	71916220	71916295	-	75	2.65	7.2	3.59	4.91	Abhd8	0.744392	0.00106033	0.00463849	2.97456
chr2	127968157	127969504	+	1347	6.96	22.91	8.47	14.03	Bcl2l11	0.743805	6.5e-08	8.92e-07	7.18705
chrX	165241996	165248102	-	6106	12.1	5.95	13.13	3.25	Rab9	0.742105	0.00027776	0.0014859	3.55633
chr2	156836092	156836812	-	720	6.79	3.8	7.04	1.99	Gm14276	0.740142	0.00461572	0.0156703	2.33576
chr19	29614775	29616842	-	2067	3.5	3.56	4.64	2.39	Ermp1	0.735744	0.00624127	0.0200455	2.20473
chr8	112058469	112064351	-	5882	4.88	4.33	5.69	2.55	Mlkl	0.735428	0.0030298	0.0111248	2.51859
chr2	130292197	130292247	+	50	2.14	5.75	3.17	4.31	Ptpra	0.735046	0.00306672	0.0112369	2.51333
chr10	128580739	128580764	+	25	3.84	11.86	4.58	7.17	Gm31504	0.73423	0.00010113	0.000626557	3.99512
chr12	101953516	101953541	+	25	2.99	8.99	4.01	6.1	Cpsf2	0.734125	0.000449941	0.00224433	3.34684
chr11	106107751	106115000	+	7249	12.61	34.77	15.93	22.26	Ddx42	0.733241	3.71e-12	1.02e-10	11.4303
chr7	27252657	27253158	+	501	4.76	8.5	6.05	5.47	2310022A10Rik	0.731789	0.000152798	0.000892004	3.81588
chr15	79550145	79551333	+	1188	2.85	7.69	5.17	7.07	Cby1	0.731697	0.000367697	0.0018932	3.43451
chr5	28573268	28573293	+	25	3.23	7.53	3.93	4.64	Rbm33	0.73133	0.000879294	0.0039627	3.05587
chr5	130031467	130031492	-	25	3.01	8.1	3.3	4.51	Gusb	0.730945	0.0011869	0.00509417	2.92558
chr11	120267512	120268037	-	525	4.35	3.48	4.73	1.92	Faap100	0.729796	0.00876712	0.0264318	2.05714
chr3	60503024	60503099	+	75	21.76	79.9	27.82	51.89	Mbnl1	0.729791	2.16e-22	1.53e-20	21.6655
chr15	74983601	74983819	-	218	66.98	251.07	71.38	136.13	Ly6c2	0.727546	6.77e-60	2.12e-57	59.1692
chr10	34173432	34174482	-	1050	13.1	14.57	10.95	6.2	Gm47512	0.72596	2.23e-06	2.18e-05	5.65191
chr11	61032300	61033504	+	1204	5.75	5.91	10.32	5.41	Tnfrsf13b	0.72546	0.000187439	0.00106154	3.72714
chr8	111576525	111576550	+	25	1.83	4.74	2.59	3.42	Cog4	0.72422	0.00807908	0.0246991	2.09264
chr15	12824950	12830391	+	5441	5.33	10.2	6.22	6.07	Drosha	0.723563	7.52e-05	0.000485243	4.12389
chr7	55700603	55700653	+	50	7.22	23.8	8.8	14.8	Herc2	0.722773	8.23e-08	1.1e-06	7.0845
chr4	137943931	137944056	+	125	10.26	33.8	16.64	27.97	Hp1bp3	0.722426	8.38e-12	2.22e-10	11.0767
chr1	75145464	75145539	+	75	2.65	8.46	5.3	8.66	Zfand2b	0.721918	0.000322279	0.00169097	3.49177
chr19	34277570	34286569	+	8999	7.73	8.66	11.3	6.47	Fas	0.720439	2.33e-05	0.000174858	4.63182
chr10	31189378	31189503	+	125	3.25	9.15	4.22	6.07	Hddc2	0.718923	0.000458793	0.00228229	3.33838
chr7	79989435	79989460	-	25	3.84	12.22	6.2	10.12	Unc45a	0.717506	3.84e-05	0.000269951	4.41582
chr5	21495625	21496000	+	375	5.6	9.35	6.2	5.31	Gsap	0.71747	0.00013876	0.000820433	3.85774
chr13	6599688	6599713	+	25	2.4	6.72	3.49	5.01	Pitrm1	0.716456	0.00206498	0.00807649	2.68508
chr2	30152958	30153308	+	350	3.5	7.04	5.48	5.67	Lrrc8a	0.711423	0.000570254	0.00275169	3.24393
chr1	155881069	155881369	-	300	2.76	4.41	3.55	2.92	Tor1aip1	0.710893	0.00648316	0.0206746	2.18821
chr14	79708116	79708191	-	75	4.5	4.65	4.73	2.52	Wbp4	0.709747	0.00456543	0.0155279	2.34052
chr9	79974234	79974409	+	175	4.84	11.86	3.97	5.01	Senp6	0.709598	0.000328071	0.00171795	3.48403
chr8	70517837	70517862	+	25	2.68	7.41	4.6	6.54	Sugp1	0.709597	0.000848557	0.00384635	3.07132
chr2	34685283	34689438	-	4155	3.02	7.85	4.9	6.57	Rabepk	0.707059	0.000590606	0.00283694	3.2287
chr9	59300640	59303649	-	3009	7.83	26.59	9.41	16.52	Arih1	0.704511	4.54e-08	6.44e-07	7.34332
chr5	130217310	130217635	+	325	26.18	41.24	26.27	24.75	Ndufa12-ps	0.703688	0.00243161	0.00817297	2.61411
chr10	22100253	22116429	+	16176	4.22	8.26	11.75	11.91	Gm1972	0.703278	3.32e-05	0.000238012	4.47899
chr16	33118876	33119026	+	150	3.82	11.09	7.04	10.58	Snx4	0.702691	5.07e-05	0.000344036	4.29538
chr3	104693070	104693334	+	264	2.89	6.72	5.29	6.37	Ppm1j	0.699238	0.000916976	0.00410555	3.03764
chr11	107554577	107554602	+	25	3.1	9.47	4.58	7.27	Helz	0.697723	0.000466967	0.00231794	3.33071
chr6	128347948	128348048	+	100	4.23	13.24	6.53	10.62	Foxm1	0.694523	3.59e-05	0.000254358	4.44487
chr1	74637841	74637966	-	125	2.89	5.5	3.42	3.38	Rnf25	0.694272	0.00491765	0.0165005	2.30824
chr2	156198649	156207040	+	8391	5.39	4.86	389.22	182.71	Cnbd2	0.694039	1.2e-05	9.73e-05	4.92226
chr9	55949128	55949998	+	870	15.46	20.36	18.97	13.01	Rcn2	0.693656	5.08e-09	8.64e-08	8.29421
chr6	146292906	146298433	-	5527	3.5	9.23	4.56	6.27	Itpr2	0.692939	0.000539482	0.00262621	3.26802
chr7	101555110	101555160	+	50	3.72	11.66	4.96	8.1	Lamtor1	0.69231	0.000186517	0.00105681	3.72928
chr4	42982553	42982882	-	329	11.13	42.74	18.6	37.29	Vcp	0.689909	1.43e-12	4.11e-11	11.8462
chr19	46302959	46304492	-	1533	6.65	8.74	7.16	4.91	Psd	0.689556	0.000235716	0.00129083	3.62761
chr15	81249419	81249444	-	25	3.18	9.39	4.27	6.6	St13	0.6892	0.000676082	0.00317803	3.17
chr10	34173437	34174487	+	1050	13.1	14.57	10.95	6.37	Tspyl4	0.687892	6.45e-06	5.65e-05	5.19075
chr9	35087156	35087306	-	150	4.2	13.56	6.18	10.45	Dcps	0.68705	4.88e-05	0.000333455	4.31136
chr7	105039523	105040797	-	1274	2.61	7.49	4.35	6.54	Fhip1b	0.686502	0.00137482	0.00576275	2.86175
chr14	56131604	56132430	+	826	4.46	9.43	6.2	6.87	Khnyn	0.685158	0.00021198	0.0011785	3.67371
chr17	46581685	46582993	-	1308	3.33	7.29	4.16	4.78	Tjap1	0.683487	0.00169138	0.00685244	2.77176
chr17	33006505	33007261	-	756	14.2	9.27	12.59	4.31	Zfp871	0.683295	0.000104748	0.000645287	3.97986
chr1	93679296	93682644	+	3348	5.01	7.85	6.53	5.37	Atg4b	0.680873	0.000439376	0.00219988	3.35716
chr11	63970269	63970319	+	50	3.76	7.2	6.3	6.34	2810001G20Rik	0.680809	0.000599692	0.00287423	3.22207
chr2	69715767	69715959	-	192	2.74	5.87	2.65	2.99	Mettl5	0.679894	0.00852799	0.0258224	2.06915
chr7	98366644	98366869	+	225	3.23	7.12	3.09	3.58	Thap12	0.679348	0.0041339	0.0143141	2.38364
chr1	36833184	36833234	-	50	2.36	6.52	3	4.35	Tmem131	0.679137	0.0050705	0.0169262	2.29495
chr3	142278355	142278970	+	615	3.33	4.74	4.16	3.12	Gbp3	0.677335	0.00622641	0.020006	2.20576
chr11	70107739	70109710	-	1971	8.7	3.97	7.59	1.82	Slc16a13	0.677291	0.00983788	0.0290223	2.0071
chr14	57015639	57015764	-	125	3.78	8.1	3.97	4.48	Pspc1	0.67643	0.0016566	0.00673668	2.78078
chr11	78875685	78875710	-	25	3.35	10.93	5.95	10.25	Lgals9	0.675956	0.000192935	0.00108796	3.71459
chr11	107064232	107064282	-	50	3.69	11.09	5.46	8.66	Nol11	0.675473	0.000224878	0.00123798	3.64805
chr9	123680355	123682130	+	1775	11.83	10.65	19.16	9.09	Gm57030	0.675218	3.02e-06	2.86e-05	5.52045
chr15	80120315	80120365	+	50	2.89	7.2	3.91	5.14	Mief1	0.674508	0.00228145	0.00877309	2.64179
chr14	69603777	69608485	-	4708	1.59	3.4	6.87	7.76	Gm16867	0.674295	0.00780128	0.0240162	2.10783
chr4	144620262	144645228	+	24966	2.02	5.02	4.1	5.37	Dhrs3	0.673878	0.00543871	0.017939	2.2645
chr14	69740448	69740773	-	325	6.05	7.89	22.29	15.36	Gm16867	0.673165	1.11e-05	9.1e-05	4.95641
chr4	114766448	114769384	+	2936	9.47	10.28	9.08	5.21	Foxd2os	0.673021	0.000101457	0.000628183	3.99372
chr15	74983476	74983551	-	75	75.75	313	76.84	168.05	Ly6c2	0.670455	6.63e-59	2.04e-56	58.1787
chr12	85043119	85043294	+	175	4.65	11.09	3.7	4.68	Ylpm1	0.668685	0.00103594	0.00454911	2.98467
chr2	125580705	125581080	-	375	3.25	5.71	2.96	2.75	Secisbp2l	0.667178	0.00906686	0.027154	2.04254
chr6	91735565	91735765	+	200	3.57	9.39	4.45	6.2	Slc6a6	0.665837	0.000877167	0.00395539	3.05692
chr5	146147226	146147401	-	175	3.1	6.84	3.28	3.85	Rnf6	0.664417	0.00462902	0.0157015	2.33451
chr14	69822070	69822345	+	275	1.72	3.85	6.47	7.7	Entpd4b	0.662028	0.00682751	0.0215722	2.16574
chr14	69822062	69822337	-	275	1.72	3.85	6.47	7.7	Gm27177	0.662028	0.00682751	0.0215722	2.16574
chr5	114866492	114867142	-	650	6.48	10.97	7.44	6.7	Git2	0.662009	0.000112632	0.000686501	3.94834
chr11	69471209	69471259	+	50	2.53	6.72	2.96	4.18	Trp53	0.660601	0.00609601	0.0196662	2.21495
chr2	25086597	25086797	-	200	12.16	5.99	16.79	4.41	Tor4a	0.659662	0.00044762	0.00223467	3.34909
chr11	58213963	58214554	+	591	2.72	5.55	3.36	3.65	1700047K16Rik	0.658985	0.00732911	0.0228578	2.13495
chr9	22028391	22028466	-	75	3.97	7.81	6.85	7.2	Elof1	0.657307	0.000539702	0.00262695	3.26785
chr11	115615326	115615501	-	175	4.67	13.44	5.44	8.36	Gm11703	0.657017	0.000158686	0.000921799	3.79946
chr10	127117299	127117819	+	520	5.61	13.76	9.27	12.14	Dctn2	0.656991	1.54e-05	0.000121785	4.81224
chr1	74319173	74319248	-	75	1.85	4.9	3.66	5.18	Aamp	0.65652	0.00870284	0.0262745	2.06034
chr6	142909237	142909887	-	650	5.97	5.26	6.05	2.85	St8sia1	0.653468	0.00467287	0.0158258	2.33042
chr4	86748390	86754677	+	6287	2.44	6.44	2.56	3.62	Dennd4c	0.652367	0.00983212	0.0290096	2.00735
chr13	77907557	77907607	+	50	3.54	9.84	4.16	6.2	Fam172a	0.652014	0.00117468	0.00504838	2.93008
chr8	122546880	122546905	-	25	2.08	5.42	3.51	4.91	Klhdc4	0.651644	0.00771898	0.0237947	2.11244
chr8	87472430	87472680	+	250	8.64	4.94	7.9	2.42	Gm10638	0.651156	0.00556012	0.0182451	2.25492
chr7	141569798	141569923	-	125	4.95	9.8	9.01	9.56	Mob2	0.650965	0.000105445	0.000649273	3.97698
chr2	174257821	174261863	+	4042	5.12	16.92	7.59	13.47	Nelfcd	0.649305	1.87e-05	0.000144267	4.72826
chr7	24788868	24789868	-	1000	8.24	4.86	7.23	2.29	Pou2f2	0.649042	0.00692888	0.021829	2.15934
chr2	37593145	37593262	-	117	2.93	8.1	3.82	5.67	Strbp	0.646542	0.00269046	0.0100744	2.57017
chr7	39238379	39238554	+	175	3.29	5.55	3.51	3.19	Gm2058	0.646494	0.00838716	0.0254788	2.07639
chr8	70522102	70523872	+	1770	7.54	21.9	13.01	20.34	Sugp1	0.645931	2.14e-07	2.63e-06	6.6688
chr5	53782742	53793399	+	10657	4.46	8.01	6.79	6.57	Rbpj	0.645897	0.000628667	0.00298928	3.20158
chr7	55717738	55717813	+	75	9.7	33.15	11.01	20.27	Herc2	0.64511	3.22e-08	4.7e-07	7.49272
chr8	71326008	71326158	-	150	26.67	42.54	53.44	45.95	Ccdc124	0.643907	1.49e-17	7.27e-16	16.8262
chr11	69297131	69297206	-	75	9.02	31.85	14.41	27.47	Kdm6b	0.642027	6.87e-09	1.14e-07	8.16283
chr12	75782054	75782079	-	25	3.08	7.89	2.61	3.62	Sgpp1	0.641256	0.00761044	0.0235287	2.11859
chr6	120341050	120341335	-	285	6.5	8.9	5.91	4.38	Ccdc77	0.639632	0.00103246	0.00453584	2.98613
chr15	63960430	63961080	-	650	4.88	5.91	4.5	2.95	Asap1	0.638313	0.00626629	0.020109	2.20299
chr13	55678247	55678447	-	200	1.89	4.86	3.91	5.44	Ddx41	0.637769	0.00981746	0.028973	2.008
chr8	108094482	108095782	+	1300	10.64	16.11	10.32	8.46	Nfat5	0.637571	1.05e-05	8.7e-05	4.97835
chr1	132420328	132420353	+	25	5.5	18.25	7.33	13.17	Rbbp5	0.636882	2.11e-05	0.00016038	4.67482
chr2	127967957	127968107	+	150	8.71	20.32	10.82	13.67	Bcl2l11	0.636431	1.39e-06	1.43e-05	5.85828
chr13	39144403	39144453	-	50	4.39	12.22	4.67	7.07	Slc35b3	0.635158	0.000585938	0.00281659	3.23215
chr3	96618980	96619130	-	150	2.61	5.79	3.66	4.41	Polr3c	0.633833	0.0074641	0.0231874	2.12702
chrX	168762042	168767944	-	5902	4.78	11.37	9.71	12.54	Gm15726	0.633519	6.65e-05	0.000436172	4.1772
chr5	140293451	140296450	-	2999	13.5	46.38	17.78	33.21	Mad1l1	0.632377	2.94e-11	7.09e-10	10.532
chr8	94784720	94784970	+	250	2.74	6.19	3.7	4.55	Ogfod1	0.632166	0.00646025	0.0206167	2.18975
chr17	46336262	46343295	-	7033	18.83	6.88	29.21	5.81	Vegfa	0.631243	0.00014435	0.000850014	3.84058
chr8	84297449	84298255	+	806	67.81	118.67	122.9	116.99	Ndufb7	0.631166	3.27e-41	6e-39	40.4858
chr9	7206473	7206828	+	355	3.74	10.56	6.22	9.56	Dcun1d5	0.630159	0.000435948	0.00218589	3.36057
chr6	40448360	40448410	+	50	4.08	13.32	6.35	11.28	Ssbp1	0.62985	0.000182707	0.0010385	3.73824
chr17	6697560	6703524	+	5964	32.21	80.34	17.76	24.12	Dynlt1b	0.629846	2.18e-13	7.07e-12	12.662
chr1	131453216	131455080	-	1864	4.93	11.58	4.9	6.27	Srgap2	0.628154	0.000702546	0.00328073	3.15333
chr4	133139134	133139284	+	150	2.57	5.99	4.96	6.3	Slc9a1	0.627309	0.0043234	0.0148637	2.36417
chr3	142236102	142240261	+	4159	3.21	6.64	3.64	4.11	Gbp7	0.6242	0.00650455	0.020731	2.18678
chr5	90432935	90432960	-	25	2.91	8.22	3.76	5.81	Ankrd17	0.622196	0.00380532	0.0133658	2.41961
chr15	12832551	12834265	+	1714	7.68	12.55	7.86	7.03	Drosha	0.622175	0.00014071	0.000830203	3.85168
chr2	162773447	162773597	+	150	18.62	56.83	20.53	34.34	Srsf6	0.620201	9.2e-13	2.74e-11	12.0364
chr2	158470067	158470167	+	100	3.8	9.31	4.62	6.2	Actr5	0.619213	0.00174761	0.00703941	2.75756
chr2	172863700	172863875	+	175	28.6	94.47	38.14	69.14	Rbm38	0.618122	4.59e-21	2.99e-19	20.3384
chr5	121656225	121661414	+	5189	8.2	4.65	9.16	2.85	Tmem116	0.617371	0.00648413	0.020676	2.18815
chr14	69792872	69794438	+	1566	4.97	8.54	13.11	12.38	Entpd4b	0.616121	0.000148942	0.000872457	3.82698
chr9	20878231	20879806	-	1575	10.98	9.11	14.41	6.57	S1pr2	0.615169	0.000140276	0.000828016	3.85302
chr19	60878836	60976256	+	97420	9.81	10.08	162.36	91.74	Grk5	0.614928	1.04e-07	1.37e-06	6.98106
chr2	181507780	181507830	+	50	3.38	9.47	3.66	5.64	Polr3k	0.614927	0.00323213	0.0117102	2.49051
chr8	84293349	84293574	+	225	60.44	101.51	111.62	103.15	Ndufb7	0.614611	1.2e-34	1.66e-32	33.9197
chr13	98942805	98951758	-	8953	4.5	7.65	6.45	6.04	Fcho2	0.613316	0.00150651	0.00621813	2.82203
chr3	95127106	95129102	+	1996	2.95	7.93	4.66	6.9	Gm16740	0.612412	0.00297124	0.0109527	2.52706
chr1	132946548	132947092	-	544	5.01	11.58	4.64	5.91	Mdm4	0.611908	0.0011431	0.00493981	2.94191
chr4	32575223	32580643	+	5420	9.38	7	7.25	2.99	Bach2	0.611241	0.00389127	0.0136114	2.40991
chr9	111103696	111104646	+	950	6.39	7.33	5.88	3.72	Epm2aip1	0.611204	0.00320313	0.0116342	2.49443
chr17	27002415	27002515	+	100	5.54	6.48	6.43	4.15	Bnip1	0.610798	0.0032024	0.0116327	2.49452
chr3	89121108	89121233	-	125	3.95	9.63	7.42	9.99	Mtx1	0.610272	0.00052469	0.00256314	3.2801
chr1	86631529	86672413	+	40884	3.01	8.66	5.36	8.53	Dis3l2	0.610192	0.00182679	0.00729745	2.73831
chr8	95228913	95231016	+	2103	7.5	9.88	7.21	5.24	Nlrc5	0.60901	0.000723131	0.0033604	3.14078
chr12	3299852	3302618	-	2766	6.24	21.9	10.46	20.27	Rab10	0.608972	3.8e-06	3.52e-05	5.42025
chr11	26533473	26543403	-	9930	6.73	17.36	6.89	9.82	Vrk2	0.608308	7.23e-05	0.000469128	4.1408
chr1	64654780	64655621	-	841	4.69	6.6	3.8	2.95	Mettl21a	0.608229	0.00950509	0.0282108	2.02204
chr3	89120181	89120256	-	75	4.48	11.62	8.26	11.84	Mtx1	0.607413	0.000199772	0.00111939	3.69947
chr3	89120181	89120256	+	75	4.48	11.62	8.26	11.84	Gm43737	0.607413	0.000199772	0.00111939	3.69947
chr10	116966747	116984439	-	17692	4.86	12.95	5.65	8.33	Frs2	0.60702	0.000449956	0.00224433	3.34683
chr5	110378848	110379067	-	219	8.98	11.58	9.81	7	5930411N13Rik	0.605419	0.000153173	0.000893892	3.81482
chr5	34796318	34796631	-	313	3.65	9.35	4.16	5.91	Nop14	0.604549	0.00284158	0.0105549	2.54644
chr13	53083487	53083712	-	225	6.18	11.45	10.53	10.82	Auh	0.604114	9.24e-05	0.000580708	4.03436
chr6	38331495	38331538	-	43	4.97	6.03	7.16	4.81	Zc3hav1	0.603894	0.00313497	0.011443	2.50377
chr5	24630247	24630347	+	100	3.23	9.07	3.63	5.64	Slc4a2	0.602773	0.0043411	0.0149115	2.3624
chr1	39406972	39406997	+	25	11.36	39.06	24.96	47.64	Rpl31	0.601277	1.04e-10	2.32e-09	9.98283
chr7	28093078	28093128	+	50	8.02	14.21	6.01	13.6	Paf1	-0.600059	6.38e-05	0.000421246	4.19532
chr7	27560024	27579779	+	19755	27	9.63	22.13	10.09	Zfp607a	-0.600175	1.23e-05	9.98e-05	4.90999
chr17	13227177	13227227	+	50	4.37	8.9	4.22	10.98	Sod2	-0.600368	0.00116422	0.00501166	2.93397
chr2	90735498	90740710	+	5212	31.65	22.75	28.18	25.88	Kbtbd4	-0.600727	2.55e-10	5.38e-09	9.59264
chr9	110406384	110433315	+	26931	28.28	18.42	23.01	19.14	Setd2	-0.600779	1.59e-08	2.47e-07	7.7996
chr2	84515674	84516620	+	946	6.99	11.66	7.14	15.2	Med19	-0.600959	7.31e-05	0.000473903	4.13595
chr1	91422368	91439094	+	16726	165.79	30.03	111.51	25.81	Traf3ip1	-0.601165	1.22e-14	4.57e-13	13.9128
chr17	84154214	84154264	+	50	3.16	4.45	3.66	6.6	Gm56902	-0.6012	0.00881216	0.0265369	2.05492
chr7	30834583	30834908	-	325	6.45	12.14	8.09	19.48	Gramd1a	-0.601299	4.11e-05	0.000286532	4.38611
chr9	102471688	102479760	-	8072	14.5	11.78	12.97	13.47	Cep63	-0.601346	7.62e-06	6.54e-05	5.11791
chr7	58936596	58936796	+	200	5.22	4.41	4.08	4.41	Ube3a	-0.601349	0.00836938	0.0254327	2.07731
chr7	58936599	58936799	-	200	5.22	4.41	4.08	4.41	Gm44560	-0.601349	0.00836938	0.0254327	2.07731
chr6	57730600	57731150	-	550	4.57	5.1	5.29	7.53	Vopp1	-0.601583	0.00325729	0.0117828	2.48714
chr19	40670265	40724641	+	54376	14.92	12.22	15.46	16.19	Entpd1	-0.60163	2.56e-06	2.48e-05	5.59117
chr5	30429541	30437398	-	7857	10.17	12.3	7.59	11.75	Gm57315	-0.601709	4.64e-05	0.000319086	4.33339
chr8	4663166	4679467	+	16301	16.13	6.31	15.11	7.56	Zfp958	-0.601727	0.000287867	0.00153304	3.54081
chr2	152530872	152537512	+	6640	32.74	59.58	26.6	61.88	H13	-0.6018	8.39e-17	3.87e-15	16.0764
chr6	71376163	71376263	-	100	3.29	5.3	3.09	6.37	Rmnd5a	-0.601827	0.00802607	0.0245774	2.0955
chr9	59379041	59379516	-	475	143.46	111.47	100.33	99.43	Rps11-ps1	-0.601831	4.07e-06	3.48e-05	5.38988
chr17	34155924	34156661	+	737	6.54	7.81	5.95	9.09	Rgl2	-0.601995	0.000636871	0.00302241	3.19595
chr5	122500537	122500999	+	462	3.52	5.38	5.46	10.68	Vps29	-0.602116	0.00279937	0.0104213	2.55294
chr13	67816853	67820769	-	3916	34.14	5.71	33.52	7.17	Zfp738	-0.602213	0.00023041	0.00126496	3.6375
chr11	102576836	102579158	-	2322	16.2	12.35	16.41	15.99	Ccdc43	-0.602376	1.9e-06	1.89e-05	5.72066
chr5	146979245	147013339	-	34094	8.49	14.21	7.67	16.42	Lnx2	-0.602671	1.98e-05	0.000151609	4.70329
chr1	185018922	185020395	-	1473	10.89	14	8.51	14	Iars2	-0.60269	1.38e-05	0.000110801	4.85886
chr18	9316053	9316403	-	350	3.72	5.34	3.07	5.64	Ccny	-0.603325	0.00784995	0.0241356	2.10513
chr6	50170492	50177225	-	6733	10.47	12.79	9.06	14.17	Gsdme	-0.603464	1.63e-05	0.000127878	4.78807
chr9	13719537	13721306	-	1769	15.86	12.67	13.66	13.97	Cep57	-0.603562	3.63e-06	3.38e-05	5.44039
chr2	32625928	32631225	+	5297	23.74	18.9	18.07	18.41	Sh2d3c	-0.603659	3.88e-08	5.57e-07	7.41165
chr1	33519533	33523874	-	4341	5.73	8.66	4.88	9.46	Prim2	-0.603719	0.000742509	0.00343778	3.1293
chr11	78911265	78911606	-	341	6.67	12.67	4.94	12.01	Ksr1	-0.603737	0.000198787	0.00111531	3.70161
chr8	71928662	71928762	-	100	5.27	3.85	7.78	7.27	Ano8	-0.603821	0.00398389	0.0138758	2.39969
chr6	113092526	113092979	+	453	3.97	6.11	3.85	7.6	Setd5	-0.604027	0.00361542	0.012829	2.44184
chr17	34241264	34241664	-	400	18.87	2.79	18.2	3.45	Ring1	-0.604159	0.0096189	0.0284751	2.01687
chr3	51379620	51381426	+	1806	33.25	10.44	28.05	11.28	Naa15	-0.604297	3.1e-06	2.94e-05	5.50824
chr2	3491189	3491988	-	799	4.27	5.3	4.88	7.76	Hspa14	-0.604314	0.00323536	0.0117186	2.49008
chr6	71857671	71859218	-	1547	7.85	6.52	7.77	8.26	Ptcd3	-0.604361	0.000650243	0.00307579	3.18692
chr2	91474238	91478429	-	4191	34.5	10.85	30.32	12.21	Zfp408	-0.604444	1.61e-06	1.63e-05	5.79452
chr7	98628834	98633298	-	4464	7.88	7.29	6.7	7.93	Uvrag	-0.604784	0.000616383	0.00293874	3.21015
chr3	34131632	34131682	-	50	2.67	4.37	4.12	8.66	Dnajc19	-0.604876	0.00777508	0.0239544	2.10929
chr9	103224133	103227601	+	3468	12.82	14.69	9.58	14.07	Topbp1	-0.604886	6e-06	5.29e-05	5.22178
chr13	24861988	24871804	+	9816	36.05	53.83	28.16	53.88	Ripor2	-0.604931	1.32e-16	5.93e-15	15.8799
chr11	3634838	3640380	+	5542	31.74	15.42	27.08	16.85	Morc2a	-0.604959	4.7e-08	6.66e-07	7.32757
chr2	160881104	160950995	-	69891	25.88	20.64	22.17	22.66	Chd6	-0.605094	3.18e-09	5.59e-08	8.49762
chr7	81432778	81435891	-	3113	8.09	9.71	7.78	11.98	3110040N11Rik	-0.6052	0.000106972	0.000657435	3.97073
chr3	28559965	28592428	+	32463	13.88	14.94	10.9	15.03	Tnik	-0.605373	2.84e-06	2.71e-05	5.54714
chr7	18978699	18979624	+	925	19.07	16.96	17.5	19.94	Opa3	-0.605541	8.32e-08	1.11e-06	7.07973
chr7	100116448	100123921	-	7473	18.03	14	13.7	13.64	Gm10603	-0.605565	1.9e-06	1.89e-05	5.7209
chr4	133972335	133972410	+	75	6.52	9.59	6.79	12.81	E130218I03Rik	-0.605627	0.000175389	0.00100446	3.756
chr17	35418731	35420983	-	2252	23.31	12.79	31.12	21.9	Tnf	-0.606151	7.54e-08	1.02e-06	7.1226
chr4	133260052	133260469	-	417	5.07	8.26	6.05	12.64	Nudc	-0.606166	0.000465563	0.00231244	3.33202
chr6	126906945	126916537	-	9592	17.2	10.32	14.27	10.98	Rad51ap1	-0.606356	1.43e-05	0.000113738	4.84616
chr3	27371176	27390696	+	19520	119.46	16.39	103.68	18.25	Tnfsf10	-0.606385	6.52e-10	1.28e-08	9.18585
chr9	21504696	21505546	+	850	13.95	12.18	13.83	15.49	Timm29	-0.606493	3.43e-06	3.22e-05	5.46423
chr14	87027306	87066547	-	39241	11.13	11.66	10.06	13.5	Diaph3	-0.606618	1.64e-05	0.000129015	4.78405
chr5	138254043	138254270	+	227	5.12	7	6.83	11.98	Lamtor4	-0.606754	0.000603407	0.00289062	3.21939
chr7	80270322	80279383	-	9061	3.71	5.75	3.3	6.57	Crtc3	-0.606885	0.00551588	0.0181373	2.25839
chr3	95233470	95244593	-	11123	21.38	14.21	18.64	15.89	Setdb1	-0.606917	3.68e-07	4.32e-06	6.43448
chr2	44212789	44276333	+	63544	20.42	28.49	14.73	26.38	Arhgap15	-0.606932	1.85e-09	3.38e-08	8.73202
chr11	94229151	94230069	+	918	21.89	6.11	23.53	8.43	Ankrd40	-0.606936	0.000142672	0.000841148	3.84566
chr18	5642869	5705263	+	62394	28.56	30.36	22.19	30.26	Zeb1	-0.606989	2.19e-11	5.4e-10	10.6605
chrX	7685384	7685584	+	200	5.03	4.86	3.59	4.45	Gripap1	-0.607086	0.00762876	0.0235612	2.11755
chr11	113552394	113553607	+	1213	11.93	8.18	11.51	10.12	Cog1	-0.60713	8.53e-05	0.00054137	4.06903
chr11	113552394	113553619	-	1225	11.93	8.18	11.51	10.12	Fam104a	-0.60713	8.53e-05	0.00054137	4.06903
chr8	117648468	117649186	+	718	4.33	4.01	5.42	6.44	Cenpn	-0.607206	0.0056644	0.0185291	2.24685
chr8	80397993	80401207	+	3214	101.36	29.39	73.75	27.44	Otud4	-0.607414	2.07e-14	7.49e-13	13.6848
chr10	76187571	76187621	-	50	5.26	9.19	4.01	8.99	Pcnt	-0.60749	0.00102838	0.00451996	2.98785
chr13	18966819	18978561	+	11742	3.95	6.35	4.18	8.63	Vps41	-0.607513	0.00260902	0.00980797	2.58352
chr8	123992368	123996479	+	4111	44.73	13.84	41.84	16.62	Zfp276	-0.607552	3.2e-08	4.68e-07	7.4952
chr17	34832197	34832297	+	100	3.04	4.7	3.3	6.54	Agpat1	-0.607553	0.00860167	0.0260213	2.06542
chr2	121001134	121001666	+	532	8.54	4.98	7.1	5.31	Tubgcp4	-0.607627	0.0024197	0.00920791	2.61624
chr2	130384409	130385999	+	1590	3.16	5.55	3.99	8.99	Ptpra	-0.607656	0.00430125	0.0148019	2.36641
chr4	83373271	83378507	+	5236	25.46	27.64	19.42	27.07	Snapc3	-0.60789	2.27e-10	4.81e-09	9.64401
chr6	28261617	28312516	-	50899	13.08	10.2	10.7	10.72	Zfp800	-0.608075	3.26e-05	0.000234184	4.4871
chr13	96618397	96625728	-	7331	13.08	5.83	10.44	5.97	Polk	-0.608353	0.000786407	0.00360686	3.10435
chr13	30933208	30933294	+	86	10.93	6.11	12.19	8.76	Irf4	-0.608437	0.00031527	0.00165954	3.50132
chr15	96507841	96513771	-	5930	27.41	13.4	20.45	12.84	Slc38a1	-0.608444	7.02e-07	7.73e-06	6.15356
chr16	16904439	16904899	+	460	5.65	7.57	7	12.04	Ypel1	-0.60849	0.000395638	0.00201455	3.4027
chr4	83378368	83378493	-	125	14.25	12.91	10.09	11.75	Psip1	-0.608683	1.06e-05	8.77e-05	4.97432
chr6	113347957	113348007	-	50	2.82	4.78	3.4	7.4	Tada3	-0.608886	0.00795428	0.0244027	2.0994
chr17	25452304	25453279	-	975	21.06	9.8	22.04	13.17	Gnptg	-0.609182	4.16e-06	3.82e-05	5.38077
chr5	135085189	135085239	-	50	3.91	6.92	5.09	11.58	Bud23	-0.609215	0.00132054	0.00557044	2.87925
chr5	136167830	136170469	+	2639	24.44	13.07	25.05	17.22	Alkbh4	-0.609249	1.84e-07	2.3e-06	6.73528
chr11	68998410	69000780	+	2370	31.97	22.63	30.09	27.37	Per1	-0.609433	8.15e-11	1.85e-09	10.0886
chr16	13631210	13631260	+	50	3.01	4.9	3.36	7.03	Rrn3	-0.609702	0.00746445	0.0231874	2.127
chr17	84154211	84154261	-	50	3.18	4.45	3.66	6.6	Haao	-0.609813	0.00784534	0.0241285	2.10539
chr8	13817558	13829007	+	11449	19.53	21.65	19.39	27.64	Cdc16	-0.609911	2.44e-09	4.37e-08	8.61315
chr7	55876744	55881398	+	4654	57.22	11.7	43.43	11.41	Herc2	-0.609921	5.61e-07	6.32e-06	6.25132
chr17	46471957	46474146	+	2189	27.11	13.88	24.38	16.06	Gtpbp2	-0.610149	1.43e-07	1.82e-06	6.8447
chr8	13341735	13344462	+	2727	4.65	4.21	4.67	5.44	Tmco3	-0.610182	0.00617904	0.0198783	2.20908
chr9	40204553	40206028	-	1475	30.83	14.33	22.15	13.24	Gramd1b	-0.610222	2.94e-07	3.52e-06	6.53155
chr18	34910099	34927630	+	17531	58.77	38.74	44.11	37.39	Kdm3b	-0.6104	3.27e-16	1.42e-14	15.4859
chr9	20347319	20353342	-	6023	60.72	12.51	44.46	11.78	Zfp26	-0.610548	2.83e-07	3.4e-06	6.54824
chr2	156389503	156389803	+	300	5.94	4.65	6.32	6.37	Aar2	-0.610599	0.00284005	0.0105507	2.54667
chr17	33896227	33904478	-	8251	305.38	125.11	226.52	119.37	Hnrnpm	-0.610644	4.71e-54	1.3e-51	53.3274
chr2	90741109	90747201	-	6092	9.91	8.34	9.41	10.19	Ptpmt1	-0.610767	0.000114849	0.000698166	3.93987
chr4	129109495	129113400	+	3905	46.26	15.54	46.98	20.31	Yars	-0.610802	2.59e-09	4.61e-08	8.58746
chr11	11721495	11721545	+	50	11.49	25.01	12.97	36.33	Ikzf1	-0.610982	1.74e-08	2.7e-07	7.75889
chr5	123009014	123009354	+	340	11.19	6.92	12.38	9.85	Rnf34	-0.611039	0.000146682	0.000861144	3.83362
chr2	134440579	134440941	-	362	3.89	4.9	3.3	5.34	Tmx4	-0.61112	0.00751401	0.0232951	2.12413
chr8	118519408	118519533	-	125	18.56	10.81	18.34	13.74	Mphosph6	-0.611171	2.97e-06	2.82e-05	5.52669
chr11	69239316	69239366	-	50	3.38	5.75	3.34	7.3	Chd3	-0.611411	0.00509078	0.016978	2.29322
chr5	76380533	76380908	-	375	10.32	15.87	8.76	17.15	Ube2n-ps1	-0.611728	0.00337081	0.011564	2.47227
chr1	160936781	160959059	-	22278	14.56	9.03	11.89	9.49	Klhl20	-0.611791	4.81e-05	0.000329134	4.31779
chr17	33802927	33804568	+	1641	37.2	59.62	28.45	58.69	Myo1f	-0.61182	6.97e-18	3.56e-16	17.1566
chr12	8601999	8648851	-	46852	6.45	5.18	6.12	6.34	Slc7a15	-0.611821	0.00214865	0.00834613	2.66783
chr6	129211753	129214631	-	2878	4.03	6.92	3.36	7.43	2310001H17Rik	-0.611974	0.00318698	0.0115896	2.49662
chr17	48615243	48618144	+	2901	66.47	9.19	37.28	6.64	Treml2	-0.612006	2.67e-05	0.000196798	4.57363
chr12	102750880	102761551	-	10671	50.74	17.53	38.87	17.29	Btbd7	-0.612049	2.76e-09	4.91e-08	8.55839
chr11	69570002	69572828	-	2826	170.65	71.52	126.71	68.38	Senp3	-0.612082	1.12e-31	1.36e-29	30.95
chr8	85807368	85807643	+	275	3.55	4.94	3.3	5.91	Wdr83os	-0.61215	0.00718403	0.0224897	2.14363
chr5	146954514	146966187	-	11673	115.18	38.61	92.69	40.01	Lnx2	-0.612153	3.54e-19	1.99e-17	18.4512
chr6	11907807	11986386	+	78579	109.81	65.61	77.79	59.85	Phf14	-0.612291	1.78e-26	1.64e-24	25.7493
chr17	80704604	80712454	-	7850	34.8	7.97	30.59	9.02	Sos1	-0.61232	2.03e-05	0.00015487	4.69226
chr2	11343951	11359754	-	15803	10.78	3.04	11.89	4.31	8030442B05Rik	-0.612472	0.0065554	0.0208557	2.1834
chr1	160923154	160924036	-	882	3.54	4.94	3.85	6.93	Klhl20	-0.612498	0.00539329	0.0178121	2.26815
chr9	21187679	21187779	+	100	22.29	9.67	17.21	9.62	Atg4d	-0.6126	1.45e-05	0.000115548	4.83877
chr1	52827785	52833837	-	6052	59.91	18.01	51.06	19.77	Inpp1	-0.61265	4.06e-10	8.26e-09	9.39096
chr4	124697056	124699119	+	2063	59.3	10.52	54.28	12.41	Mtf1	-0.612677	5.49e-07	6.21e-06	6.26021
chr15	78363805	78363830	-	25	13.4	31.73	10.86	33.11	Il2rb	-0.612737	8.64e-09	1.41e-07	8.06358
chr1	30842469	30845044	-	2575	272.73	32.74	207.21	32.05	Phf3	-0.612824	7.16e-18	3.64e-16	17.145
chr14	31216855	31217030	+	175	71.68	7.2	76.36	9.89	Eaf1	-0.612866	1.29e-05	0.000104232	4.88852
chr10	42061761	42072283	-	10522	64.48	12.26	47.8	11.71	Foxo3	-0.612928	2.71e-07	3.27e-06	6.56663
chr4	149760538	149781518	-	20980	10.34	22.46	8.61	24.09	Pik3cd	-0.613089	5.74e-07	6.45e-06	6.24084
chr12	86288631	86303707	+	15076	77.72	32.46	68.92	37.09	Gpatch2l	-0.613131	1.75e-16	7.78e-15	15.7566
chr17	46478641	46478816	+	175	6.43	8.7	5.63	9.82	Gtpbp2	-0.613274	0.000389243	0.00198823	3.40978
chr12	101005842	101008542	-	2700	49.25	18.25	41.88	20.01	Ppp4r3a	-0.613287	5.99e-10	1.19e-08	9.22269
chr4	141215616	141222843	-	7227	54.77	14.41	43.64	14.8	Spen	-0.613463	2.59e-08	3.85e-07	7.58724
chr12	70012391	70013141	+	750	20.02	10.2	15.46	10.15	Atl1	-0.61401	1.15e-05	9.44e-05	4.938
chr9	70491652	70498915	+	7263	32.8	20.24	24.52	19.51	Sltm	-0.614249	2.12e-09	3.84e-08	8.67337
chr2	130119757	130119907	+	150	60.51	36.47	66.34	51.56	Nop56	-0.614261	1.68e-18	9e-17	17.7738
chr5	86193132	86193382	-	250	8.6	3.89	7.46	4.35	Cenpc1	-0.614352	0.004805	0.0161864	2.31831
chr7	130995472	130995672	+	200	22.55	4.13	20.8	4.91	Pstk	-0.614487	0.00164863	0.00670784	2.78288
chr7	120329679	120330429	+	750	7.73	4.25	6.93	4.91	Mosmo	-0.614533	0.00365659	0.0129401	2.43692
chr11	75591603	75595429	+	3826	35.92	12.26	21.85	9.62	Crk	-0.614581	2.37e-06	2.3e-05	5.62573
chr16	13222544	13281516	-	58972	39.59	19.75	31.96	20.57	Gm15738	-0.614681	5.99e-10	1.19e-08	9.22258
chr7	92293850	92296036	-	2186	13.16	9.8	13.85	13.3	Pcf11	-0.614907	1.15e-05	9.42e-05	4.93912
chr10	17777671	17783952	-	6281	15.43	16.35	13.85	18.94	Heca	-0.614929	2.5e-07	3.03e-06	6.60208
chr3	51366066	51367187	+	1121	3.89	5.34	3.15	5.57	Naa15	-0.615295	0.00637361	0.0203818	2.19561
chr9	119072410	119083934	-	11524	11.17	14.73	8.97	15.26	Oxsr1	-0.615386	5.06e-06	4.53e-05	5.29615
chr11	94557903	94558642	-	739	6.69	4.57	5.23	4.61	Xylt2	-0.615529	0.0044664	0.0152547	2.35004
chr2	154729602	154729727	-	125	21.48	16.07	22.36	21.6	Eif2s2	-0.615702	2.03e-08	3.09e-07	7.69232
chr6	134463503	134488193	-	24690	6.64	6.56	6.45	8.23	Lrp6	-0.615988	0.000740417	0.00343135	3.13052
chr4	59782230	59797836	-	15606	17.75	5.71	17.34	7.2	Inip	-0.616038	0.000287505	0.00153174	3.54135
chr1	105960855	105961730	+	875	12.14	11.05	9.96	11.71	Zcchc2	-0.616484	1.87e-05	0.000144331	4.7279
chr8	122317174	122317324	+	150	110.68	35.62	127.95	53.18	Map1lc3b	-0.616609	7.18e-21	4.6e-19	20.1442
chr5	137731230	137736253	-	5023	13.69	4.86	15.05	6.9	Nyap1	-0.616707	0.00066926	0.00315153	3.1744
chr7	46640443	46640743	-	300	3.91	5.38	3.45	6.14	Spty2d1	-0.616934	0.00506808	0.0169223	2.29516
chr10	79852786	79855510	+	2724	153.2	169.19	111.16	158.62	Arhgap45	-0.617132	1.81e-55	5.21e-53	54.7416
chr10	80474213	80475098	+	885	60.3	70.67	58.86	89.15	Csnk1g2	-0.617422	5.43e-27	5.16e-25	26.265
chr17	83781076	83786552	+	5476	45.86	16.64	32.13	15.06	Eml4	-0.617435	1.21e-08	1.93e-07	7.91599
chr5	44293961	44294261	+	300	5.92	4.01	16.91	14.8	Gm42428	-0.617593	0.000913454	0.00409447	3.03931
chr8	73246313	73246338	-	25	3.33	5.91	2.92	6.7	Slc35e1	-0.617624	0.00573796	0.018718	2.24124
chr18	74412881	74414131	+	1250	8.58	4.98	8.32	6.24	Mbd1	-0.617632	0.00139449	0.00582963	2.85559
chr2	51817030	51819838	-	2808	6.62	5.83	5.91	6.74	Rbm43	-0.617691	0.00139648	0.00583606	2.85497
chr12	8728228	8750151	+	21923	54.03	38.61	35.05	32.38	Pum2	-0.61774	3.82e-15	1.51e-13	14.4183
chrX	101328419	101446204	-	117785	9.72	9.84	12.96	16.95	Hdac8	-0.617917	1.1e-05	9.06e-05	4.95867
chr10	62600090	62600315	-	225	25.54	15.87	15.78	12.67	Ccar1	-0.617981	3.83e-07	4.47e-06	6.41652
chr11	50146960	50147085	-	125	5.01	9.35	4.67	11.28	Maml1	-0.618046	0.000495242	0.00243879	3.30518
chr17	75845930	75847209	-	1279	51.44	9.88	40.76	10.12	Fam98a	-0.618347	2.25e-06	2.2e-05	5.64765
chr11	3172317	3174692	+	2375	5.5	9.19	4.88	10.55	Eif4enif1	-0.618403	0.000443972	0.00221929	3.35264
chr18	64638210	64638335	-	125	6.2	11.5	6.85	16.42	Nars	-0.618443	5.84e-05	0.000389669	4.23358
chr19	46056455	46058055	+	1600	11.74	9.75	8.64	9.29	Pprc1	-0.61867	6.55e-05	0.000430269	4.18392
chr17	35664831	35665956	+	1125	69.49	8.34	85.08	13.2	Gm8752	-0.618734	1.32e-06	1.37e-05	5.8789
chr3	79386901	79396370	-	9469	22.08	3.36	17.36	3.42	Fnip2	-0.618756	0.00534896	0.0176911	2.27173
chr12	119225437	119226012	+	575	18.75	5.79	17.78	7.1	Ncoa4-ps	-0.618799	0.000253951	0.00137661	3.59525
chr8	72720066	72723295	+	3229	22.31	6.72	17.12	6.67	Zfp961	-0.618813	0.000164869	0.000953041	3.78286
chr2	59756422	59783812	-	27390	7.79	3.4	11.87	6.7	Baz2b	-0.618817	0.00300056	0.011039	2.5228
chr9	56031815	56031890	+	75	15.09	30.4	13.11	34.17	Pstpip1	-0.619032	1.35e-09	2.52e-08	8.8697
chr2	59330970	59335360	+	4390	42.06	18.98	7.67	4.48	Dapl1	-0.619103	0.000122111	0.000735791	3.91324
chr2	34607343	34607368	-	25	2.87	4.98	3.03	6.8	Gapvd1	-0.619204	0.00762744	0.0235589	2.11762
chr1	156533233	156546656	-	13423	26.18	7.65	20.36	7.7	Fam20b	-0.619258	5.23e-05	0.000354344	4.28128
chr13	33000278	33004214	+	3936	7.75	13.48	7.46	16.79	Wrnip1	-0.619264	1.73e-05	0.000134585	4.76282
chr19	26687918	26688093	+	175	9.07	11.33	7.04	11.38	Smarca2	-0.619389	5.29e-05	0.000357431	4.27632
chr4	118271223	118272078	+	855	4.25	7.49	6.09	13.87	Med8	-0.61954	0.000534084	0.0026035	3.27239
chr10	12589022	12589047	-	25	4.99	10.04	3.45	8.99	Utrn	-0.619695	0.000998217	0.0044127	3.00077
chr2	91513230	91516142	-	2912	3.59	4.57	3.66	6.04	Atg13	-0.619702	0.00639598	0.0204383	2.19409
chr1	173507876	173525678	+	17802	38.98	25.09	31.33	26.11	Ifi208	-0.619879	9.57e-12	2.52e-10	11.019
chr15	82215104	82216714	-	1610	3.52	4.9	5.15	9.29	Naga	-0.619957	0.00296532	0.010935	2.52793
chr10	94578535	94624581	+	46046	24.82	20.24	20.3	21.43	Cep83	-0.620168	2.97e-09	5.26e-08	8.52673
chr18	61851694	61852088	-	394	20.98	8.1	16.87	8.43	Grpel2	-0.620464	4.02e-05	0.00028101	4.39581
chrX	162723114	162726314	-	3200	11.57	5.55	10.21	6.34	Zrsr2	-0.620583	0.000682175	0.00320166	3.1661
chrX	47345763	47351802	+	6039	3.5	4.7	3.66	6.37	Utp14a	-0.620594	0.00593363	0.0192272	2.22668
chr18	4198319	4198938	-	619	41.42	14.77	14.58	6.74	Gm10557	-0.620722	9.41e-06	7.89e-05	5.02655
chr8	84449647	84449762	+	115	6.54	12.39	5.76	14.13	Ddx39a	-0.620739	7.56e-05	0.000487402	4.12173
chr7	101202009	101203774	-	1765	8.51	10.77	5.34	8.76	Art2a	-0.620803	0.000194915	0.00109752	3.71015
chr12	100843290	100861849	-	18559	80.08	58.69	81.42	77.31	Gpr68	-0.620951	3.57e-27	3.41e-25	26.4468
chr13	53050092	53061092	-	11000	10.51	4.13	14.54	7.4	Auh	-0.620962	0.00110211	0.00478965	2.95778
chrX	67750480	67751753	+	1273	6.33	10.16	5.67	11.78	Fmr1	-0.621023	0.000174479	0.00100002	3.75826
chr9	21657650	21660918	+	3268	23.95	6.44	17.15	5.97	Ldlr	-0.621187	0.000240265	0.00131298	3.61931
chr10	19379065	19383021	+	3956	22.87	8.78	31.67	15.76	Gm33104	-0.62125	1.82e-06	1.83e-05	5.73931
chr7	139587998	139609755	-	21757	16.58	17.4	12.54	17.05	Tubgcp2	-0.621309	2.32e-07	2.83e-06	6.63527
chr16	13650261	13650311	+	50	3.36	6.07	3.93	9.19	Ntan1	-0.62135	0.00279036	0.0103927	2.55434
chr5	34036385	34036435	+	50	4.18	7.73	3.47	8.33	Nsd2	-0.621416	0.00190028	0.00754401	2.72118
chr5	123377810	123379916	+	2106	3.46	4.61	3.22	5.57	Psmd9	-0.621441	0.00767656	0.0236882	2.11483
chr4	132269076	132271322	+	2246	74.22	48.69	82.79	70.4	Dnajc8	-0.621679	2.16e-24	1.76e-22	23.6656
chr2	125405232	125432100	-	26868	50.12	20.6	39.1	20.84	Cep152	-0.621909	9.03e-11	2.03e-09	10.0442
chr5	29639661	29647589	+	7928	509.09	116.04	313.51	92.67	Nom1	-0.622261	3.35e-52	8.78e-50	51.4754
chr8	61367699	61376243	-	8544	20.4	11.74	12.8	9.56	Clcn3	-0.62252	7.99e-06	6.83e-05	5.09736
chr10	4379052	4382069	-	3017	8.73	5.91	7.9	6.93	Rmnd1	-0.62299	0.0006957	0.0032542	3.15758
chr9	95837443	95841446	-	4003	2.85	4.74	3.13	6.74	Gm16794	-0.623018	0.00762405	0.0235522	2.11781
chr7	30289530	30289555	-	25	4.5	8.74	4.2	10.58	Zbtb32	-0.623177	0.000774996	0.00356163	3.1107
chr13	55425344	55425469	+	125	3.72	5.79	3.22	6.5	Nsd1	-0.623204	0.00447069	0.0152641	2.34963
chr14	73757716	73762679	-	4963	20.55	7.81	18.97	9.36	Nudt15	-0.623322	2.84e-05	0.000207726	4.5467
chr13	59962690	59967996	-	5306	25.37	15.95	20.42	16.66	Tut7	-0.623459	4.16e-08	5.95e-07	7.38097
chr6	70769082	70769182	-	100	3.02	5.38	2.56	5.91	Rpia	-0.623483	0.00835343	0.0253981	2.07814
chr15	79246508	79249611	-	3103	12.67	15.02	11.1	17.09	Tmem184b	-0.623489	1.07e-06	1.13e-05	5.97081
chr8	25647917	25647942	-	25	2.7	4.53	2.96	6.44	Tacc1	-0.623498	0.00919271	0.0274541	2.03656
chr3	87444864	87445289	+	425	6.92	10.77	5.3	10.72	Etv3	-0.62406	0.000165102	0.00095425	3.78225
chr9	108911546	108911646	-	100	5.16	3.24	5.46	4.45	Tma7	-0.62424	0.00860573	0.0260316	2.06521
chr3	144140216	144171042	-	30826	10.62	8.78	9.67	10.38	Hs2st1	-0.624246	5.69e-05	0.000380794	4.24485
chr12	100841654	100852159	+	10505	78.26	57.39	78.25	74.52	Dglucy	-0.624349	1.02e-26	9.52e-25	25.9921
chr11	69558111	69558361	-	250	10.26	17.77	16.16	36.33	Eif4a1	-0.624422	4e-08	5.74e-07	7.39791
chr5	146969706	146970210	-	504	8.22	12.95	5.84	11.94	Lnx2	-0.624602	5.29e-05	0.000357244	4.27676
chr7	63192426	63194297	+	1871	570.28	176.88	367.89	148.54	Gm5898	-0.624696	3.4e-31	3.98e-29	30.4689
chr11	40630444	40630644	+	200	3.69	5.06	3.78	6.74	Nudcd2	-0.624719	0.00438872	0.0150433	2.35766
chr7	3663979	3664104	+	125	4.48	5.14	3.87	5.77	Cnot3	-0.62486	0.00409816	0.014208	2.38741
chr19	4272961	4273036	+	75	3.93	7	4.39	10.15	Clcf1	-0.624903	0.00132559	0.00558641	2.87759
chr11	70655034	70663754	+	8720	63.4	14.45	39.67	11.75	Zfp3	-0.625012	6.19e-08	8.53e-07	7.20812
chr17	66291901	66329896	-	37995	142.24	44.2	97.96	39.55	Ankrd12	-0.625022	2.23e-21	1.49e-19	20.6523
chr10	80508115	80513779	-	5664	50.08	90.54	35.78	84.04	Mknk2	-0.625033	4.25e-25	3.63e-23	24.3719
chr11	30147734	30147909	-	175	15.69	32.02	13.01	34.51	Sptbn1	-0.625367	5.85e-10	1.16e-08	9.23289
chr14	99316112	99317265	-	1153	6.84	6.03	5.59	6.4	Dis3	-0.625571	0.00125596	0.00534246	2.90103
chr11	46345761	46372082	+	26321	213.37	71.16	136.56	59.19	Havcr2	-0.625609	5.66e-32	6.96e-30	31.2473
chr13	43951015	43956561	+	5546	19.36	6.27	27.17	11.45	Cd83	-0.625788	3.62e-05	0.00025635	4.44101
chr5	144794185	144796504	+	2319	43.65	25.66	36.46	27.87	Trrap	-0.626041	1.15e-12	3.37e-11	11.9377
chr2	145766665	145767448	-	783	3.5	5.83	3.8	8.23	Crnkl1	-0.626222	0.00301016	0.011067	2.52141
chr7	132583002	132586248	+	3246	20.13	5.1	19.14	6.3	Zranb1	-0.626301	0.00041769	0.00210949	3.37915
chr1	38907047	38909228	-	2181	18	3.24	19.71	4.61	Chst10	-0.6264	0.00321297	0.0116591	2.49309
chrX	70601655	70603573	+	1918	48.41	49.83	43.33	58	Hmgb3	-0.626448	2.82e-20	1.73e-18	19.5503
chr11	75281373	75281798	+	425	4.29	4.37	3.61	4.78	Smyd4	-0.626537	0.00696527	0.0219205	2.15706
chr15	82213882	82215004	-	1122	5.61	2.87	8.22	5.47	Naga	-0.626544	0.00689109	0.0217309	2.16171
chr12	83609233	83638113	-	28880	13.76	7.89	13.97	10.42	Zfyve1	-0.626579	3.61e-05	0.000255663	4.44249
chr18	70600826	70604952	-	4126	9.6	6.23	9.86	8.33	4930503L19Rik	-0.626615	0.000292395	0.00155335	3.53403
chr11	102955666	102956921	+	1255	11.04	17.32	12.19	24.88	Nmt1	-0.626626	1.88e-07	2.34e-06	6.72659
chr11	50146710	50146885	-	175	7.64	12.18	7.9	16.39	Maml1	-0.626666	1.76e-05	0.000137023	4.75398
chr15	75919989	75920310	-	321	6.71	12.35	4.16	9.95	Scrib	-0.626838	0.00024254	0.00132301	3.61522
chr19	44134371	44134885	-	514	18.28	13.88	19.31	19.08	Bloc1s2	-0.626926	1.05e-07	1.38e-06	6.97938
chr4	94464618	94470741	-	6123	4.42	5.46	3.78	6.07	Plaa	-0.627086	0.00352809	0.0125773	2.45246
chr1	51511488	51512263	-	775	9.3	16.55	8.97	20.77	Nabp1	-0.627253	1.58e-06	1.61e-05	5.80074
chrX	79500347	79501415	+	1068	727.4	339.47	465.99	282.98	Gm5940	-0.627268	1.63e-137	1.72e-134	136.789
chr5	115084256	115084429	+	173	64.33	19.14	66.06	25.58	2210016L21Rik	-0.627286	5.98e-12	1.61e-10	11.2231
chr13	51293392	51303634	+	10242	50.25	21.49	38.5	21.43	Spin1	-0.627431	3.36e-11	8.04e-10	10.4737
chr10	127353166	127353216	-	50	2.8	4.45	3	6.2	Shmt2	-0.627561	0.00879242	0.0264946	2.05589
chr13	38405207	38410987	+	5780	11.82	7.08	8.93	6.97	Snrnp48	-0.627576	0.000263472	0.00142113	3.57927
chr5	36700516	36700641	-	125	12.1	6.44	10.4	7.2	Tbc1d14	-0.627678	0.000273801	0.00146914	3.56256
chr17	56882331	56885895	-	3564	293.96	107.87	220.19	105.17	Safb2	-0.627812	7.35e-51	1.82e-48	50.1335
chr7	67988857	68000102	+	11245	5.99	11.54	4.37	10.95	Fam169b	-0.627833	0.00024252	0.00132301	3.61525
chr9	44210155	44210542	-	387	4.44	3.68	3.87	4.18	Hinfp	-0.62786	0.00943543	0.0280275	2.02524
chr3	36143458	36144009	+	551	4.16	4.37	3.49	4.78	Acad9	-0.627891	0.0071859	0.0224937	2.14352
chr3	142213082	142223888	+	10806	21.4	7.25	17.76	7.83	Gbp5	-0.628042	6.05e-05	0.000402496	4.21789
chr3	108810345	108813893	-	3548	690.27	131.91	384.84	95.75	Prpf38b	-0.628146	2.12e-58	6.39e-56	57.673
chr4	138165710	138167226	+	1516	34.82	9.39	33.45	11.75	Mul1	-0.628265	1.63e-06	1.65e-05	5.78847
chr10	98826922	98827072	+	150	14.22	14.61	13.01	17.42	Atp2b1	-0.628473	4.66e-07	5.34e-06	6.33192
chr18	36774615	36779879	+	5264	48.87	21.94	35.24	20.6	Ankhd1	-0.628474	4.72e-11	1.11e-09	10.3263
chr1	85532155	85537592	-	5437	19.34	36.31	13.72	33.54	Gm10552	-0.628539	7.28e-11	1.66e-09	10.1376
chrX	162736559	162741657	-	5098	75.35	61.85	51.57	55.14	Zrsr2	-0.62885	8.21e-24	6.37e-22	23.0856
chr7	110645960	110646135	+	175	6.16	8.9	5.78	10.88	Ctr9	-0.62894	0.00022475	0.00123771	3.6483
chr16	57336043	57392829	+	56786	70.97	16.72	34.59	10.62	Filip1l	-0.629173	4.59e-08	6.5e-07	7.33856
chr4	129509468	129511709	-	2241	36.41	8.62	29.25	9.02	Iqcc	-0.629197	8.03e-06	6.85e-05	5.09553
chr11	4768550	4768600	-	50	3.12	5.1	2.88	6.14	Nf2	-0.629213	0.00686123	0.021649	2.1636
chr1	160793342	160795250	+	1908	4.06	7.25	2.61	6.07	Rc3h1	-0.629238	0.00402972	0.014008	2.39473
chr4	132554689	132556300	-	1611	47.41	33.43	50.66	46.55	Ppp1r8	-0.62932	4.59e-17	2.18e-15	16.3383
chr16	51986513	51986538	+	25	3.91	7.12	2.88	6.83	Cblb	-0.629345	0.00326367	0.0118004	2.48629
chr2	109848161	109859136	+	10975	48.05	36.23	31.98	31.42	Ccdc34	-0.629612	8.54e-15	3.24e-13	14.0688
chr2	27649866	27651341	+	1475	7.16	4.82	12.19	10.68	Rxra	-0.629675	0.000497812	0.00244959	3.30293
chrX	72394948	72398366	+	3418	32.84	15.5	25.82	15.89	Zfp275	-0.630311	1.76e-08	2.72e-07	7.75434
chr6	129642977	129643152	-	175	9.7	16.84	7.33	16.59	Klrc1	-0.630391	3.9e-06	3.6e-05	5.40938
chr13	58305837	58308072	+	2235	18.02	9.23	23.39	15.63	Idnk	-0.630476	1.79e-06	1.8e-05	5.74667
chr16	30384244	30386670	-	2426	22.33	14.94	22.1	19.28	Lsg1	-0.630485	2.45e-08	3.66e-07	7.61015
chr6	71260176	71262059	+	1883	108.76	23.96	82.79	23.79	Krcc1	-0.630521	1.36e-13	4.56e-12	12.8655
chr17	32580469	32580644	-	175	6.01	10.85	4.1	9.65	Wiz	-0.63067	0.000352065	0.00182569	3.45338
chr1	182955176	182984529	-	29353	3.1	5.46	2.84	6.54	Disp1	-0.630813	0.00597133	0.0193213	2.22393
chr1	86280216	86280366	-	150	109.66	56.67	85.5	57.63	Ncl	-0.630845	1.73e-26	1.6e-24	25.7619
chr1	160847016	160862380	-	15364	21.25	6.88	16.26	6.87	Zbtb37	-0.631006	0.000109076	0.000668685	3.96227
chr3	19295662	19297343	-	1681	6.35	9.35	6.2	11.91	Pde7a	-0.631306	0.000137072	0.000811799	3.86305
chr19	43654189	43654439	-	250	11.17	3.97	11.31	5.24	Slc25a28	-0.63139	0.00192548	0.00762702	2.71546
chr9	21996584	21996759	+	175	3.16	3.64	3.7	5.57	Gm16845	-0.631449	0.00915781	0.0273691	2.03821
chr2	26287135	26289359	-	2224	7.47	6.92	7.9	9.56	Inpp5e	-0.631488	0.000247779	0.00134745	3.60593
chr1	91053357	91056572	+	3215	8.03	3	7.37	3.58	Lrrfip1	-0.63149	0.00855863	0.0259031	2.0676
chr2	119754467	119757184	+	2717	4.67	5.55	3.51	5.44	Mga	-0.631519	0.00380502	0.0133658	2.41964
chr15	81244891	81244966	-	75	2.91	4.45	2.71	5.41	Slc25a17	-0.631601	0.00983895	0.0290232	2.00705
chr3	146212810	146213996	-	1186	6.39	8.46	6.14	10.62	Rpf1	-0.631725	0.000212052	0.00117873	3.67356
chr8	122319824	122320354	+	530	122.99	43.35	138.16	63.57	Map1lc3b	-0.631915	1.09e-25	9.55e-24	24.963
chr2	6565591	6590604	-	25013	45.11	32.91	26.2	24.95	Celf2	-0.631933	6.29e-13	1.91e-11	12.2013
chr5	21156236	21157536	+	1300	132.06	35.82	94.07	33.31	A630072M18Rik	-0.632083	1.23e-18	6.63e-17	17.9108
chr5	29647639	29651269	+	3630	4.63	7.16	3.66	7.4	Nom1	-0.632163	0.00166643	0.00676678	2.77821
chr19	43488790	43488815	-	25	3.54	6.35	3.87	9.09	Got1	-0.632163	0.00209808	0.00817977	2.67818
chr15	80802711	80802811	+	100	3.78	5.55	3.01	5.77	Tnrc6b	-0.63218	0.00500582	0.0167431	2.30053
chr11	101653090	101658177	+	5087	37.88	17.77	36.41	22.3	Dhx8	-0.632255	2.41e-10	5.09e-09	9.61821
chr14	69934780	69935784	-	1004	13.35	6.03	14.84	8.76	R3hcc1	-0.632317	0.00013637	0.000808623	3.86528
chr6	148083368	148083468	+	100	12.78	4.29	11.2	4.91	Far2	-0.632389	0.00163699	0.00666802	2.78595
chr1	151680159	151688513	+	8354	30.62	11.62	22.44	11.11	Edem3	-0.63241	8.64e-07	9.34e-06	6.06352
chr14	64097812	64137231	+	39419	15.2	16.11	14.22	19.67	Pinx1	-0.632412	1.03e-07	1.35e-06	6.98805
chr5	65320407	65324874	+	4467	6.71	5.5	4.27	4.58	Klhl5	-0.632576	0.0030346	0.0111369	2.5179
chr7	100079348	100089395	+	10047	25.09	21.33	20.44	22.69	C2cd3	-0.632597	6.73e-10	1.32e-08	9.17185
chr11	78162468	78163687	+	1219	20.04	21.05	16.18	22.2	Bltp2	-0.632616	3.84e-09	6.65e-08	8.41592
chr16	36866163	36883233	+	17070	50.17	12.63	36.63	12.04	Polq	-0.632679	1.19e-07	1.54e-06	6.92607
chr12	65149322	65165016	+	15694	29.13	8.5	22.9	8.73	Fancm	-0.6327	1.21e-05	9.85e-05	4.91644
chr15	79309017	79309778	-	761	4.29	5.1	4.98	7.73	Csnk1e	-0.632742	0.00217078	0.00841287	2.66338
chr4	129501105	129512435	+	11330	204.37	94.23	187.26	112.77	Tmem234	-0.6328	1.73e-47	3.89e-45	46.762
chr9	54813409	54817310	+	3901	12.36	6.48	9.5	6.5	Ireb2	-0.63312	0.000322558	0.00169175	3.49139
chr17	80534229	80535848	+	1619	28.36	6.56	20.65	6.24	Gemin6	-0.633194	0.00012446	0.000748012	3.90497
chr6	71593830	71597208	-	3378	6.31	6.48	5.99	8.03	Kdm3a	-0.633212	0.000648176	0.00306656	3.18831
chr2	113673071	113678999	-	5928	139.68	68.97	91.89	59.29	Arhgap11a	-0.633352	5.56e-30	6.14e-28	29.2553
chr1	75118318	75118883	+	565	6.84	7.61	6.85	9.95	Gm57175	-0.633429	0.000229195	0.00125882	3.63979
chr5	140878855	140881654	-	2799	34.48	20.56	22.65	17.65	Card11	-0.633577	1.3e-09	2.44e-08	8.88614
chr17	74195466	74197116	-	1650	24.39	5.59	26.04	7.8	Xdh	-0.633656	0.000117741	0.000713084	3.92907
chr7	16518726	16520294	+	1568	14.54	32.1	14.41	41.57	Slc1a5	-0.633694	1.38e-10	3.03e-09	9.85973
chr1	169969881	169971055	-	1174	3.8	4.09	3.89	5.47	Uap1	-0.633931	0.00626496	0.0201067	2.20308
chr13	81039593	81042620	+	3027	9.32	4.41	8.74	5.41	Arrdc3	-0.633977	0.00165977	0.00674746	2.77995
chr3	65855663	65856220	-	557	26.09	20.93	25.24	26.48	Ccnl1	-0.634273	1.24e-10	2.72e-09	9.90818
chr15	27593360	27594060	+	700	8.92	10.77	7.42	11.71	Ank	-0.634452	3.47e-05	0.000246909	4.45999
chr5	30831739	30832139	+	400	6.31	6.07	6.75	8.49	Cenpa	-0.634474	0.000592568	0.00284497	3.22726
chr17	85510430	85699006	+	188576	2.44	3.76	6.87	13.87	Camkmt	-0.634768	0.00424241	0.0146261	2.37239
chr13	95649014	95661735	-	12721	38.72	15.14	17.71	9.06	F2rl1	-0.635075	7.35e-07	8.05e-06	6.13355
chr14	20792753	20797904	-	5151	19.62	12.39	22.1	18.25	Camk2g	-0.635265	1.18e-07	1.54e-06	6.92665
chr1	160866026	160866076	+	50	9.15	11.86	9.29	15.76	Gas5	-0.635306	7.27e-06	6.27e-05	5.13842
chr9	54517106	54522032	-	4926	7.15	9.47	7.69	13.34	Acsbg1	-0.635487	5.35e-05	0.000360625	4.27199
chr3	54388858	54390333	+	1475	1194.54	636.24	772.06	538.15	Gm5641	-0.635528	1.7e-256	4.76e-253	255.769
chrX	7948041	7952553	-	4512	90.02	47.96	70.27	49	Was	-0.635663	7.11e-23	5.23e-21	22.1479
chr2	70546946	70548258	-	1312	31.68	8.38	25.21	8.73	Tlk1	-0.636017	1.03e-05	8.52e-05	4.98848
chr14	65041384	65043874	+	2490	5.44	3.64	5	4.38	Kif13b	-0.636237	0.006214	0.0199743	2.20663
chr15	80767480	80768594	+	1114	10.79	5.06	8.11	4.98	Tnrc6b	-0.636256	0.0012866	0.00545264	2.89056
chr18	36743010	36743760	+	750	53.9	37.08	47.89	43.93	Gm6542	-0.636264	1.22e-05	9.1e-05	4.91358
chr5	76736544	76739658	+	3114	4.97	7.04	3.43	6.37	Cep135	-0.636279	0.00197183	0.00777907	2.70513
chr7	100187602	100189024	+	1422	21.4	4.53	25.36	7.03	Coa4	-0.636292	0.000359991	0.00185768	3.44371
chr6	95095070	95104453	+	9383	15.35	4.21	11.73	4.21	Kbtbd8	-0.636332	0.00198717	0.00782796	2.70176
chr5	139234924	139235424	+	500	8.51	9.07	9.77	13.64	Sun1	-0.636614	2.75e-05	0.00020167	4.56113
chr7	126461143	126463662	+	2519	354.89	71.72	234.02	61.94	Hirip3	-0.636649	3.57e-36	5.16e-34	35.4469
chr1	152714220	152714320	-	100	3.8	6.31	2.88	6.27	Smg7	-0.636681	0.00383763	0.0134521	2.41594
chr17	12446507	12448603	-	2096	10.74	6.52	9.35	7.43	Map3k4	-0.636741	0.000244279	0.00133082	3.61211
chr12	4263946	4265449	-	1503	7.07	3.28	7.16	4.35	Cenpo	-0.636914	0.00552951	0.0181623	2.25731
chr18	34764959	34765134	-	175	8.79	9.67	9.83	14.17	Cdc23	-0.637077	1.82e-05	0.000141269	4.73892
chr7	25391916	25391941	+	25	7.24	14.65	8.11	21.5	Tgfb1	-0.637079	4.51e-06	4.09e-05	5.34626
chr4	137929208	137934356	+	5148	37.2	18.42	29.98	19.44	Eif4g3	-0.637275	5.08e-10	1.02e-08	9.29404
chr12	81964460	81975021	+	10561	25.79	10.04	23.87	12.18	Pcnx	-0.637395	1.22e-06	1.27e-05	5.91403
chr6	125007741	125007841	+	100	6.43	11.98	5.61	13.7	Zfp384	-0.637457	6.08e-05	0.000403756	4.21638
chr9	62274617	62285053	+	10436	873.11	352.62	701.95	371.56	Anp32a	-0.637669	5.26e-170	7.91e-167	169.279
chr18	25315119	25315144	+	25	3.16	5.22	2.86	6.2	AW554918	-0.637746	0.00587745	0.0190791	2.23081
chr7	7291864	7293564	-	1700	21.04	10.65	16.41	10.88	Clcn4	-0.637872	2.82e-06	2.7e-05	5.54956
chr19	4273061	4273086	+	25	3.38	6.03	3.72	8.69	Clcf1	-0.637934	0.00241461	0.0091929	2.61715
chr4	57782223	57821050	+	38827	8.28	11.41	6.32	11.41	Pakap	-0.638007	4.53e-05	0.000312681	4.34357
chr3	94896641	94901476	+	4835	4.27	6.72	4.01	8.26	Pi4kb	-0.63809	0.00142409	0.00592864	2.84646
chr16	3798443	3799562	-	1119	14.82	3.85	11.31	3.85	Slx4	-0.63814	0.00293174	0.0108316	2.53287
chr12	33260942	33278742	-	17800	4.05	4.25	3.4	4.68	Atxn7l1os1	-0.638233	0.00699776	0.0219946	2.15504
chr14	54887967	54888608	+	641	15.46	4.05	13.34	4.58	4930579G18Rik	-0.63867	0.00169986	0.00687684	2.76959
chr17	80163664	80164658	-	994	3.59	6.23	3.4	7.73	Atl2	-0.638715	0.00263208	0.00988137	2.5797
chr2	61474641	61474766	+	125	18.03	4.61	19.08	6.4	Tank	-0.638822	0.000464459	0.00230813	3.33305
chr6	148834476	148839241	-	4765	13.55	17.04	6.66	10.98	Sinhcaf	-0.638951	6.58e-06	5.75e-05	5.18201
chr1	183087352	183099890	+	12538	22.33	13.6	17.02	13.6	Aida	-0.63925	2.51e-07	3.04e-06	6.59992
chr5	143294158	143297648	-	3490	19.77	11.62	21.22	16.36	Ints15	-0.639457	2.42e-07	2.94e-06	6.61598
chr6	47462090	47474208	+	12118	11.32	13.72	7.37	11.71	Cul1	-0.639532	9.71e-06	8.12e-05	5.01258
chr1	173501240	173505551	+	4311	14.23	9.11	10.59	8.89	Ifi208	-0.639664	3.05e-05	0.000221058	4.51616
chr1	64730058	64747616	+	17558	9.74	7.49	6.28	6.34	Ccnyl1	-0.639726	0.000388605	0.00198569	3.41049
chr1	21663827	21906120	-	242293	4.4	7.57	7.77	17.52	Kcnq5	-0.639994	0.000176496	0.00100906	3.75326
chr8	71267296	71268348	+	1052	5.88	10	4.24	9.46	Il12rb1	-0.639999	0.000331861	0.00173426	3.47904
chr9	21259833	21259933	+	100	30.36	21.61	29.46	27.54	Slc44a2	-0.640264	1.69e-11	4.27e-10	10.772
chr6	70873889	70881928	+	8039	56.69	18.58	54.74	23.56	Eif2ak3	-0.640452	1.09e-11	2.83e-10	10.9632
chr14	54923503	54924386	-	883	180.21	99.57	151.5	109.92	Acin1	-0.640465	1.49e-47	3.38e-45	46.8273
chrX	141104833	141110977	-	6144	6.09	2.83	6.3	3.85	Acsl4	-0.640486	0.00918549	0.0274393	2.0369
chr17	27193483	27197269	-	3786	51.34	13.4	47.15	16.16	Gm50254	-0.640673	6.35e-09	1.06e-07	8.19749
chr7	45033209	45033309	-	100	304.23	111.15	265.72	127.5	Snrnp70	-0.640747	1.62e-58	4.91e-56	57.7909
chr7	109495888	109496260	-	372	2.95	4.21	4.64	8.69	Dennd5a	-0.640767	0.00411148	0.0142493	2.386
chr4	143139370	143140683	+	1313	14.01	3.04	14.22	4.05	Pramel12	-0.641345	0.00428523	0.0147584	2.36803
chr4	94861152	94867337	-	6185	8.85	8.1	6.68	8.03	Mysm1	-0.641354	0.000183766	0.00104379	3.73573
chr14	30898619	30898644	-	25	3.88	7.04	2.86	6.83	Nisch	-0.641412	0.00281238	0.0104598	2.55093
chr10	80736158	80736407	-	249	8.54	13.24	7.16	14.57	Timm13	-0.641556	1.08e-05	8.93e-05	4.9653
chr5	139257780	139260274	-	2494	69.95	30.72	70.96	40.97	Adap1	-0.642143	6.71e-18	3.43e-16	17.1733
chr15	53207803	53209553	-	1750	10.19	4.21	9.1	4.94	Ext1	-0.642218	0.00177197	0.00711626	2.75154
chr18	34769374	34769854	-	480	4.44	7.65	3.66	8.29	Cdc23	-0.64229	0.00115045	0.00496607	2.93913
chr13	46834130	46835186	-	1056	13.91	14.49	11.94	16.36	Nup153	-0.642365	4.45e-07	5.12e-06	6.35176
chr1	36142585	36144035	+	1450	55.81	8.1	48.01	9.16	Hs6st1	-0.642423	4.17e-06	3.83e-05	5.38003
chr2	179900382	179902988	-	2606	36.18	14.53	33.49	17.68	Cables2	-0.642465	4.34e-09	7.45e-08	8.36262
chr12	80690681	80693738	+	3057	11.55	9.07	9.58	9.89	Slc39a9	-0.642492	3.15e-05	0.000227579	4.50129
chr9	13721706	13724358	-	2652	9.83	9.59	9.54	12.24	Cep57	-0.642511	1.91e-05	0.000147114	4.71874
chr19	11420916	11432147	+	11231	335.57	245.61	235.45	226.64	Ms4a4b	-0.642627	3.37e-98	2.19e-95	97.4726
chr3	106950453	106962806	-	12353	8.19	7.49	7.31	8.79	Gm27008	-0.642683	0.000175678	0.00100556	3.75528
chr19	59895265	59931956	-	36691	16.98	9.75	15.49	11.71	Rab11fip2	-0.643064	3.93e-06	3.63e-05	5.40615
chr6	59329360	59403279	-	73919	64.8	24.41	49.42	24.49	Gprin3	-0.643071	2.19e-13	7.1e-12	12.6597
chr8	125621271	125624444	-	3173	201.46	41.77	163.35	44.56	Exoc8	-0.64316	2.9e-24	2.36e-22	23.5369
chr13	59919718	59920693	+	975	21.19	6.44	17.69	7.07	Etohd2	-0.643165	8.97e-05	0.000566191	4.04703
chr10	7681137	7687895	+	6758	5.8	7.77	5.8	10.22	Ppil4	-0.643185	0.000272753	0.00146372	3.56423
chr17	46436565	46436640	+	75	6.43	8.58	5.65	9.92	Mrps18a	-0.643212	0.000200972	0.0011253	3.69687
chr12	4303651	4317852	-	14201	10.36	10.2	6.66	8.63	Ncoa1	-0.64323	6.69e-05	0.000438344	4.17468
chr2	155238724	155244682	-	5958	15.37	5.95	12.44	6.34	Ncoa6	-0.643333	0.000247124	0.00134426	3.60708
chr1	166224950	166225325	-	375	5.12	5.59	5.78	8.29	Pogk	-0.643428	0.000958029	0.00426251	3.01862
chr1	30860198	30860398	-	200	14.69	7.29	11.33	7.4	Phf3	-0.643692	9.17e-05	0.000576958	4.03777
chr10	40760062	40796264	+	36202	5.77	3.4	5.51	4.28	Wasf1	-0.643843	0.0060165	0.0194471	2.22066
chr17	12496794	12527306	-	30512	20.19	11.78	20.91	16.06	Map3k4	-0.643845	1.94e-07	2.41e-06	6.71234
chr13	54374465	54376858	-	2393	5.18	5.34	4.62	6.27	Gm16578	-0.644211	0.00188692	0.00750092	2.72425
chr4	62546213	62551843	-	5630	6.79	7.29	6.83	9.65	Gm11209	-0.64424	0.000216107	0.0011977	3.66533
chr12	72839763	72841114	+	1351	10.81	11.74	10.07	14.4	Ppm1a	-0.644313	4.07e-06	3.75e-05	5.39022
chr5	142871290	142872715	-	1425	10.79	4.41	11.22	6.04	Fbxl18	-0.644478	0.000904942	0.00406237	3.04338
chr2	152538137	152545929	+	7792	27.69	36.14	23.07	39.65	H13	-0.644559	3.24e-14	1.15e-12	13.4896
chr11	119179188	119179238	-	50	3.42	6.03	4.16	9.65	Eif4a3	-0.644562	0.00169606	0.00686359	2.77056
chr7	118442069	118453426	-	11357	131.88	48.45	97.9	47.38	Knop1	-0.644926	5.34e-25	4.53e-23	24.2723
chr6	140572766	140579622	+	6856	40.95	31.61	26.2	26.64	Aebp2	-0.644973	2.23e-13	7.22e-12	12.6511
chr7	63987297	63995705	-	8408	24.42	4.7	15.72	3.98	Gm20457	-0.644993	0.00116048	0.00499888	2.93536
chr13	51819408	51819533	+	125	3.63	4.98	4.39	7.93	Secisbp2	-0.645018	0.002501	0.00946561	2.60189
chr4	42956549	42957839	+	1290	7.96	3.6	7.9	4.71	Dnajb5	-0.645397	0.0032258	0.0116927	2.49136
chr15	100130182	100130724	+	542	16.01	20.48	11.28	19.01	Atf1	-0.645795	3.54e-08	5.13e-07	7.45101
chr11	88939704	88943299	-	3595	5.03	4.29	3.51	3.95	Dgke	-0.645811	0.00647554	0.0206604	2.18872
chr2	34568535	34571664	-	3129	3.84	5.95	2.94	6.01	Gapvd1	-0.645917	0.00366864	0.0129778	2.43549
chr13	51855071	51855601	-	530	39.38	74.39	33.37	83.11	Sema4d	-0.646	1.19e-23	9.17e-22	22.9259
chr19	6888344	6888869	-	525	4.33	4.65	4.03	5.71	Esrra	-0.646073	0.00356703	0.0126884	2.44769
chr13	14800060	14800085	+	25	2.65	4.33	3.09	6.67	Psma2	-0.646211	0.00705213	0.0221415	2.15168
chr11	11721370	11721395	+	25	7.28	15.26	7.31	20.21	Ikzf1	-0.646585	4.28e-06	3.91e-05	5.36899
chr11	75536319	75536369	+	50	2.74	4.61	3.03	6.74	Inpp5k	-0.646666	0.00626171	0.020099	2.20331
chr2	128910004	128931074	+	21070	13.21	5.3	12.29	6.5	Ttl	-0.646712	0.000349705	0.00181538	3.4563
chr11	121117589	121117689	-	100	8.22	10.52	6.51	10.98	Cybc1	-0.646757	4.59e-05	0.000315978	4.33832
chr6	71368292	71368492	-	200	6.84	6.52	4.67	5.87	Rmnd5a	-0.64709	0.00103979	0.00456295	2.98305
chr17	35439225	35440335	-	1110	105.32	21.09	107.37	28.37	Nfkbil1	-0.647405	2.1e-14	7.61e-13	13.6773
chr1	190902492	190915478	-	12986	8.37	3.28	20.61	10.65	Atf3	-0.64812	0.00100152	0.00442428	2.99934
chr4	126042261	126042436	+	175	11.91	11.78	10.8	14.1	Eva1b	-0.648187	2.62e-06	2.53e-05	5.58183
chr19	38391091	38392041	+	950	5.44	3.89	6.37	6.01	Slc35g1	-0.648298	0.00268273	0.0100522	2.57142
chr4	126819312	126826990	-	7678	5.48	2.83	6.56	4.48	Zmym4	-0.64837	0.00728651	0.0227467	2.13748
chr4	32317294	32417449	+	100155	15.33	30.68	14.54	38.42	Bach2	-0.64847	6.28e-11	1.45e-09	10.2018
chr3	116289608	116291282	-	1674	5.01	7.65	5.5	11.08	Rtca	-0.648579	0.000309312	0.00163147	3.5096
chr9	35036625	35037713	-	1088	10.15	8.01	8.82	9.19	Dcps	-0.648608	6.57e-05	0.000431529	4.1825
chr14	63388679	63389828	-	1149	6.9	13.64	6.39	16.69	Fdft1	-0.648739	1.35e-05	0.000108636	4.86832
chr5	24705254	24707045	+	1791	15.94	15.91	14.04	18.51	Agap3	-0.648756	5.93e-08	8.2e-07	7.22669
chr1	179432921	179453834	+	20913	123.8	22.34	90.61	21.6	Cnst	-0.648834	1.55e-13	5.14e-12	12.8094
chr7	65720336	65721077	+	741	16.03	22.46	17.76	32.88	Snrpa1	-0.648874	2.61e-10	5.49e-09	9.58289
chr1	160865776	160865851	+	75	11.25	14.85	11.22	19.58	Gas5	-0.649202	3.49e-07	4.11e-06	6.45707
chr4	27867198	27867648	-	450	22.93	3.72	15	3.22	Gm11914	-0.649523	0.00316739	0.0115344	2.4993
chr7	66945312	66966550	-	21238	7.75	7.41	6.83	8.63	Mef2a	-0.649526	0.00018897	0.00106907	3.72361
chr3	51368491	51368716	+	225	8.62	7.12	7.08	7.73	Naa15	-0.649563	0.000221418	0.0012216	3.65479
chr7	80636994	80642956	-	5962	4.84	3.52	4.14	3.98	Gm44899	-0.649589	0.00748331	0.0232341	2.12591
chr6	134988574	134992246	+	3672	11.91	19.83	12.71	27.97	Ddx47	-0.649774	1.45e-08	2.28e-07	7.83829
chr12	70012385	70023036	-	10651	36.73	15.7	29.71	16.79	Sav1	-0.649791	2.52e-09	4.51e-08	8.59873
chr6	51440322	51441667	-	1345	735.54	307.37	502.73	277.67	Hnrnpa2b1	-0.649799	3.74e-142	4.3e-139	141.428
chr7	127445354	127447677	+	2323	32.38	25.9	30.78	32.55	Stx4a	-0.650154	2.4e-13	7.73e-12	12.6199
chrX	106836245	106860096	+	23851	2.4	3.93	2.9	6.27	Tent5d	-0.65028	0.00932123	0.0277445	2.03053
chr18	80649419	80652158	-	2739	63.27	26.92	51.56	29	Nfatc1	-0.650313	5e-15	1.95e-13	14.3009
chr2	84518688	84519213	-	525	10.93	15.87	8.61	16.52	Zdhhc5	-0.650428	1.02e-06	1.08e-05	5.99245
chr3	100868636	100876979	-	8343	28.77	23.31	24.06	25.78	Ttf2	-0.65044	1.57e-11	3.99e-10	10.8033
chr2	112237933	112243286	+	5353	10.49	5.71	9.5	6.83	Katnbl1	-0.650485	0.000328173	0.00171798	3.4839
chr8	124227954	124229473	+	1519	31.36	20.48	31.27	27.01	Afg3l1	-0.650583	1.16e-11	3e-10	10.9343
chr5	93316709	93317109	+	400	7.33	9.07	5.09	8.33	Septin11	-0.650599	0.000206838	0.00115336	3.68437
chr15	78145152	78146780	+	1628	6.96	7.69	8.03	11.75	Ncf4	-0.650829	8.52e-05	0.000540772	4.06972
chr11	77917017	77918938	+	1921	9.02	7.2	7.88	8.33	Phf12	-0.650851	0.000146703	0.000861144	3.83356
chr10	81657337	81659374	+	2037	24.58	2.67	20.07	2.89	Gm4767	-0.65112	0.00736821	0.0229614	2.13264
chr17	35613468	35614502	+	1034	44.77	57.03	58.63	98.84	H2-Q5	-0.651371	1.53e-26	1.42e-24	25.8158
chr14	120633992	120640748	+	6756	6.07	10.73	3.82	8.92	Mbnl2	-0.651381	0.000301296	0.00159457	3.52101
chr5	21127374	21157545	-	30171	169.19	61.36	124.21	59.62	Rsbn1l	-0.651744	8.23e-32	1e-29	31.0845
chr9	118360883	118374271	+	13388	19.87	20.12	16.56	22.2	Golga4	-0.65195	1.61e-09	2.97e-08	8.79369
chr5	124466151	124476998	+	10847	27.3	10.93	20.03	10.62	Mtrfr	-0.651988	9.13e-07	9.81e-06	6.03932
chr10	80521736	80529468	-	7732	248.8	120.41	200.65	128.57	Mob3a	-0.652183	5.02e-60	1.58e-57	59.2995
chr7	109493686	109495638	-	1952	5.43	7.04	8.34	14.33	Dennd5a	-0.652555	0.000120278	0.000726426	3.91981
chr11	120511451	120511726	-	275	15.14	24.41	16.6	35.43	Sirt7	-0.652662	1.53e-10	3.32e-09	9.81582
chr16	91903339	91909104	+	5765	57.87	54.8	53.94	69.11	Mrps6	-0.653003	1.42e-07	1.7e-06	6.84812
chr3	143894415	143900285	-	5870	8.17	9.03	9.9	14.5	Lmo4	-0.65308	1.61e-05	0.000126428	4.79372
chr6	49220882	49222558	-	1676	39.94	14.81	30.32	14.9	Tra2a	-0.653239	6.04e-09	1.02e-07	8.21867
chr11	94183815	94188750	-	4935	168.25	75.89	123.3	73.69	Luc7l3	-0.653337	1.53e-37	2.33e-35	36.8146
chr18	88886703	88912443	-	25740	75.07	14.21	63.37	15.89	Socs6	-0.653633	9.66e-10	1.85e-08	9.01489
chr15	98543239	98544315	-	1076	13.2	20.89	10.82	22.69	Ddx23	-0.653697	2.42e-08	3.61e-07	7.61621
chr2	121038179	121039004	-	825	5.61	4.53	4.22	4.51	Trp53bp1	-0.653718	0.00356389	0.0126795	2.44808
chr7	142569398	142570956	+	1558	4.46	6.44	4.79	9.16	Tspan32	-0.653935	0.000762652	0.00351399	3.11767
chrX	141415003	141416981	-	1978	48.09	10.69	46.98	13.84	Gm5763	-0.653971	5.84e-08	8.08e-07	7.2337
chr15	55511446	55539721	-	28275	6.35	4.33	4.77	4.31	Sntb1	-0.654628	0.00341048	0.0122328	2.46718
chr14	47740775	47745606	-	4831	6.69	2.75	6.14	3.35	Gm35166	-0.654631	0.00941491	0.0279729	2.02618
chr1	92786517	92786542	+	25	2.99	4.78	3.13	6.64	Gpc1	-0.654635	0.00481058	0.0161968	2.3178
chr9	50789414	50790144	+	730	4.44	4.61	3.95	5.44	Ppp2r1b	-0.654886	0.00335893	0.0120778	2.4738
chr7	16230693	16246402	-	15709	23.74	5.59	18.39	5.74	Arhgap35	-0.655029	0.00019567	0.00110082	3.70848
chr11	116428765	116429540	-	775	5.44	5.06	6.62	8.16	Ube2o	-0.655057	0.000821133	0.00373807	3.08559
chr11	3280925	3282035	+	1110	14.5	12.22	12.46	13.93	Pik3ip1	-0.655178	8.75e-07	9.45e-06	6.05803
chr7	75261969	75262219	+	250	5.22	7.49	3.42	6.5	Akap13	-0.655231	0.00121889	0.00520801	2.91404
chr6	148091193	148092424	-	1231	3.5	4.33	4.16	6.83	Ergic2	-0.655424	0.00349105	0.0124708	2.45704
chr8	27632937	27633437	+	500	6.45	3.44	6.79	4.81	4933416M07Rik	-0.655606	0.00362548	0.012853	2.44063
chr3	96058174	96064115	+	5941	166.36	35.09	129.75	36.33	Otud7b	-0.655989	4.29e-21	2.81e-19	20.3674
chrX	139854628	139857383	-	2755	4.23	7.33	4.05	9.29	Psmd10	-0.656065	0.000769134	0.00353968	3.114
chr8	85765006	85765031	+	25	3.21	5.18	2.73	5.84	Tnpo2	-0.656145	0.00509856	0.0169937	2.29255
chr9	21259608	21259708	+	100	20.55	16.72	21.35	23.06	Slc44a2	-0.656207	1.56e-09	2.88e-08	8.80816
chr3	133186433	133219228	-	32795	45.09	22.95	37.61	25.41	Tet2	-0.656251	6.2e-13	1.88e-11	12.2077
chr13	30950031	30950206	+	175	7.83	15.02	8.17	20.8	Irf4	-0.65626	1.72e-06	1.73e-05	5.76422
chr3	134918372	134965159	+	46787	180.59	81.27	133.64	79.86	Cenpe	-0.656445	1.12e-40	1.98e-38	39.9519
chr17	51275319	51291650	-	16331	2.74	4.49	2.27	4.94	Tbc1d5	-0.657038	0.00971574	0.0287205	2.01252
chr17	26255645	26287644	-	31999	26.9	9.71	20.47	9.82	Rab11fip3	-0.657042	2e-06	1.98e-05	5.69889
chr6	125008591	125009691	+	1100	9.64	8.1	8.57	9.56	Zfp384	-0.657044	5.17e-05	0.000350553	4.28617
chr13	55233856	55233931	-	75	7.01	14.05	10.23	27.21	Uimc1	-0.657068	9.91e-07	1.06e-05	6.00401
chr11	30721775	30722321	+	546	9.34	6.11	6.6	5.74	Psme4	-0.657156	0.000537345	0.00261777	3.26975
chr6	108635380	108635805	-	425	283.96	148.34	386.57	180.59	4833447P13Rik	-0.657176	0.0467371	0.0872114	1.33034
chr1	131182629	131184960	-	2331	16.3	16.15	9.98	13.14	Ikbke	-0.657182	4.19e-07	4.86e-06	6.37806
chr16	30380211	30383644	-	3433	13.29	9.47	11.14	10.55	Lsg1	-0.657268	9.21e-06	7.74e-05	5.03561
chr5	130007359	130012796	+	5437	25.9	7.12	19.16	7	Vkorc1l1	-0.657278	3.57e-05	0.000253366	4.44736
chr7	101583317	101583392	+	75	7.18	11.13	8.07	16.62	Numa1	-0.657914	9.71e-06	8.12e-05	5.01277
chr19	25160341	25160391	+	50	6.43	13.56	5.23	14.66	Dock8	-0.658438	2.73e-05	0.00020098	4.56336
chr8	120675156	120678849	+	3693	17.75	12.59	15.09	14.23	Usp10	-0.658704	2.68e-07	3.23e-06	6.57232
chr16	36702930	36706728	-	3798	3.23	4.53	2.37	4.41	4930565N06Rik	-0.658777	0.0087754	0.0264527	2.05673
chr1	191729165	191729990	-	825	24.39	13.48	19.14	14.07	Traf5	-0.658785	6.43e-08	8.84e-07	7.19188
chr12	33488837	33490212	+	1375	22.78	4.25	18.72	4.64	Polr1f	-0.658939	0.000789101	0.00361667	3.10287
chrX	41156811	41157361	+	550	12.08	7.61	8.95	7.5	Xiap	-0.659012	8.15e-05	0.000520469	4.08903
chr4	134533819	134559180	-	25361	65.45	19.1	54.51	21.17	Maco1	-0.659068	3.74e-12	1.03e-10	11.4266
chr3	97664192	97675299	-	11107	66.07	23.64	48.1	22.89	Pde4dip	-0.659118	1.73e-13	5.69e-12	12.7628
chr2	142543231	142688943	-	145712	59.98	32.46	44.84	32.28	Kif16b	-0.659218	8.71e-17	4.01e-15	16.0602
chr7	19179084	19180928	-	1844	7.58	9.47	4.33	7.2	Mark4	-0.65929	0.000274995	0.00147453	3.56068
chr1	151581779	151581804	+	25	2.55	4.25	3.05	6.77	Niban1	-0.660261	0.0063147	0.0202298	2.19965
chr11	88904520	88908440	+	3920	73.93	22.3	53.62	21.53	Trim25	-0.660327	3.68e-13	1.15e-11	12.4338
chr17	36428542	36431638	-	3096	86.85	101.23	88.84	134.37	H2-T10	-0.660378	9.46e-21	5.9e-19	20.0241
chr14	69586553	69586753	+	200	6.94	4.49	13.97	12.04	Entpd4	-0.66054	0.000276716	0.00148132	3.55797
chr13	55880766	55880791	+	25	3.46	5.79	4.27	9.52	Pcbd2	-0.660574	0.00134927	0.00567153	2.8699
chr12	100644799	100679037	-	34238	3.23	5.59	3.78	8.69	Rps6ka5	-0.660588	0.00200322	0.00788226	2.69827
chr16	45778894	45787259	+	8365	36.66	36.95	31.33	42.07	Gm15638	-0.66092	6.72e-17	3.13e-15	16.1729
chr17	84146299	84150290	-	3991	7.05	8.54	5.29	8.53	Haao	-0.661009	0.000176253	0.00100797	3.75386
chr5	138446439	138455949	+	9510	10.76	3.8	9.79	4.61	Zfp157	-0.661016	0.00179679	0.00719963	2.7455
chr1	163908264	163908989	+	725	21.61	17	8.45	8.86	Sell	-0.661091	1.91e-06	1.9e-05	5.71805
chr17	48738687	48739786	-	1099	7.62	5.26	9.16	8.43	Apobec2	-0.661256	0.000316043	0.00166227	3.50025
chr2	154981188	154999697	+	18509	12.72	6.56	11.16	7.66	Itch	-0.661263	8.99e-05	0.000567065	4.04629
chr12	52746215	52842633	+	96418	26.3	32.02	12.25	19.87	Akap6	-0.661549	2.12e-10	4.5e-09	9.67462
chr19	44130994	44134146	-	3152	17.94	15.26	18.85	21.37	Bloc1s2	-0.661587	7.01e-09	1.16e-07	8.15452
chr11	60630883	60632722	-	1839	36.58	4.49	31.22	5.11	Top3a	-0.661725	0.000375514	0.00192812	3.42537
chr8	126246582	126296547	-	49965	9.72	9.07	9.44	11.75	Sipa1l2	-0.661784	1.53e-05	0.000121257	4.81439
chr12	26523993	26529173	+	5180	14.33	4.29	19.79	7.9	Cmpk2	-0.661945	0.000276344	0.00147996	3.55855
chr5	62834493	62840702	-	6209	5.65	9.63	4.48	10.19	Arap2	-0.661955	0.000184732	0.00104818	3.73346
chr8	72075372	72075704	+	332	3.06	3.97	2.67	4.61	Colgalt1	-0.661992	0.00883842	0.0265976	2.05363
chr16	75685606	75706149	-	20543	9.28	10.48	8.97	13.5	Samsn1	-0.662333	7.32e-06	6.31e-05	5.1353
chr16	21151442	21151792	-	350	3.14	3.28	3.45	4.81	Magef1	-0.662446	0.00887703	0.0266891	2.05173
chr14	55299168	55303201	-	4033	34.56	13.24	24.42	12.47	Zfhx2	-0.662758	4.43e-08	6.3e-07	7.35362
chr17	30854746	30854929	+	183	4.37	7.69	2.56	6.01	Dnah8	-0.662844	0.00223134	0.00860918	2.65143
chr11	121593681	121607071	+	13390	20.7	5.02	29.14	9.42	Metrnl	-0.662975	6.15e-05	0.000407947	4.21079
chrX	40902812	40911762	-	8950	33.57	17.73	24.02	16.92	Thoc2	-0.663113	8.18e-10	1.58e-08	9.08742
chr13	34198656	34205443	+	6787	58.47	39.67	48.9	44.26	Ripk1	-0.663272	2.83e-20	1.73e-18	19.5489
chr2	144369662	144370764	+	1102	4.27	4.09	3.01	3.85	Polr3f	-0.663361	0.00720232	0.0225379	2.14253
chr7	29688656	29723903	+	35247	70.72	20.8	57.05	22.4	Zfp568	-0.663591	4.27e-13	1.33e-11	12.3695
chr1	128516185	128520022	-	3837	65.07	38.29	93.8	73.66	Cxcr4	-0.663603	8.53e-25	7.16e-23	24.0688
chr7	127579059	127579184	+	125	161.76	50.31	136.04	56.47	Fus	-0.663801	9.32e-30	1.01e-27	29.0308
chr11	118055081	118055156	-	75	3.35	5.34	3.13	6.67	Cyth1	-0.663905	0.00315527	0.0114999	2.50096
chr2	4912243	4913318	+	1075	9.7	8.3	9.73	11.11	Sephs1	-0.664192	2.21e-05	0.000166552	4.65646
chr15	54934821	54935545	-	724	12.61	8.95	9.18	8.69	Taf2	-0.664364	2.47e-05	0.000183488	4.608
chr13	33201421	33201571	+	150	4.05	6.4	3.57	7.53	Serpinb9	-0.664534	0.00138724	0.00580519	2.85785
chr8	36074569	36138889	+	64320	12.55	11.17	7.59	9.02	Mfhas1	-0.664547	1.49e-05	0.000118569	4.82598
chr19	43855127	43868075	-	12948	7.15	3.28	6.33	3.88	Dnmbp	-0.664911	0.00467679	0.015835	2.33005
chr10	39477779	39489485	-	11706	10.17	6.68	8.66	7.6	Gm16364	-0.664989	0.000128488	0.000768883	3.89114
chr10	80475298	80475498	+	200	36.37	35.66	36.94	48.37	Csnk1g2	-0.665	6.5e-18	3.33e-16	17.1869
chr2	32647287	32647337	-	50	3.74	6.4	3.05	6.97	Ttc16	-0.665087	0.00206452	0.00807552	2.68518
chr5	36964464	36965214	-	750	4.5	6.03	3.84	6.87	Man2b2	-0.665278	0.00135705	0.00569931	2.86741
chr3	122717851	122719398	+	1547	15.71	19.27	17.23	28.23	1810037I17Rik	-0.665514	6.76e-10	1.33e-08	9.17029
chr13	58554800	58557894	+	3094	41.25	6.68	33.43	7.23	Rmi1	-0.665704	1.95e-05	0.000149785	4.70922
chr4	59626235	59719664	+	93429	21.21	8.74	21.26	11.71	E130308A19Rik	-0.666154	1.58e-06	1.61e-05	5.80083
chr1	93336486	93336681	-	195	5.54	10.52	5.34	13.57	Hdlbp	-0.666257	6.12e-05	0.000406084	4.21322
chr3	88805931	88807536	+	1605	52.23	26.31	40.45	27.24	Gon4l	-0.666307	1.28e-14	4.75e-13	13.8937
chr2	148713891	148714394	-	503	4.95	7.33	7.37	14.57	Cst3	-0.666391	0.000106694	0.000656039	3.97186
chr11	3309085	3310456	-	1371	5.35	8.58	4.01	8.59	Limk2	-0.666494	0.000375864	0.0019294	3.42497
chr7	35478569	35495043	-	16474	87.96	17.57	67.72	18.08	Zfp507	-0.666503	1.16e-11	3e-10	10.9362
chr11	49095296	49104480	+	9184	33.88	11.33	33.3	14.9	Zfp62	-0.666826	2.82e-08	4.17e-07	7.5501
chr7	44808051	44808076	+	25	2.95	4.94	2.52	5.64	Pih1d1	-0.666855	0.00579535	0.0188675	2.23692
chr3	87951089	87961782	+	10693	67.71	20.08	44.51	17.65	Gpatch4	-0.666859	9.59e-12	2.52e-10	11.0182
chr15	102123050	102123400	+	350	6.5	9.8	7.21	14.53	Zfp740	-0.66714	2.37e-05	0.000177069	4.62562
chr4	41393660	41395660	-	2000	13.35	4.94	8.24	4.08	Kif24	-0.667608	0.0010854	0.00473492	2.96441
chr5	140317736	140321218	+	3482	16.3	5.87	15.97	7.7	Nudt1	-0.667726	7.06e-05	0.000459052	4.15137
chrX	37544212	37545129	-	917	3.5	6.03	2.1	4.84	Lamp2	-0.667871	0.00571428	0.0186626	2.24304
chr6	13869958	13870758	-	800	88.68	17.4	96.87	25.45	Smim30	-0.668003	3.21e-13	1.02e-11	12.4931
chr3	40762836	40766432	+	3596	13.18	8.38	10.91	9.29	Plk4	-0.668133	1.69e-05	0.000131844	4.77268
chr5	145102236	145103597	-	1361	4.1	3.85	3.36	4.21	Ptcd1	-0.668142	0.00625374	0.0200789	2.20386
chr9	72946976	72947151	-	175	7.13	6.07	9.43	10.75	Pigb	-0.668278	0.000115198	0.00069985	3.93856
chr13	74322220	74322270	-	50	3.48	5.59	4.2	9.02	Exoc3	-0.668334	0.00135458	0.00569016	2.8682
chr17	51466400	51486321	-	19921	6.26	6.19	5.53	7.33	Tbc1d5	-0.668487	0.000465877	0.00231312	3.33173
chr7	127728718	127729465	+	747	19.68	24.53	15.21	25.38	Itgax	-0.668654	1.16e-10	2.57e-09	9.93476
chr7	25321404	25324976	+	3572	47.03	15.79	44.44	19.97	Dmac2	-0.668759	7.09e-11	1.62e-09	10.1496
chr8	11881474	11881951	+	477	13.97	7.93	12.04	9.16	Arhgef7	-0.668943	1.76e-05	0.000136861	4.75467
chr1	143553413	143577725	-	24312	305.57	191.17	205.38	172.09	Cdc73	-0.66896	1.35e-85	7.14e-83	84.8694
chr12	112925045	112925413	-	368	6.56	4.61	5.25	4.94	Brf1	-0.668976	0.00177112	0.00711434	2.75175
chr8	27615828	27617571	-	1743	12.55	5.14	14.94	8.19	Brf2	-0.669047	0.000131208	0.000782165	3.88204
chr15	88749502	88749677	+	175	6.28	6.8	4.39	6.37	Pim3	-0.669388	0.000651095	0.00307945	3.18636
chr1	9817872	9818672	+	800	49.08	11.25	39.74	12.21	1700034P13Rik	-0.669442	4.34e-08	6.19e-07	7.36205
chr2	32485703	32485828	+	125	13.5	5.46	13.09	7.1	St6galnac4	-0.66956	0.000146355	0.000860007	3.83459
chr17	5543956	5698192	+	154236	15.56	29.34	7.61	19.24	Zdhhc14	-0.669769	1.91e-08	2.94e-07	7.71809
chr1	176582132	176586089	+	3957	13.74	5.18	12.35	6.24	Gm36992	-0.669972	0.000247067	0.00134414	3.60719
chr7	109308138	109311391	+	3253	7.75	10.65	6.83	12.57	Akip1	-0.669993	1.72e-05	0.000134184	4.76429
chr3	90298694	90299419	-	725	18.2	16.55	15.76	19.21	Ints3	-0.67005	6.79e-09	1.13e-07	8.16793
chr10	42059336	42059511	-	175	6.39	11.45	4.45	10.68	Foxo3	-0.670146	8.1e-05	0.000518235	4.09147
chr19	6349196	6349221	+	25	3.63	6.35	3.49	8.19	Ehd1	-0.670203	0.00138009	0.00578116	2.86009
chr8	124130034	124130309	+	275	7.37	12.39	6.2	13.97	Tcf25	-0.670517	1.21e-05	9.86e-05	4.91606
chr11	32692479	32695014	+	2535	8.96	9.63	7.37	10.62	Fbxw11	-0.67059	2.25e-05	0.000169525	4.64761
chr11	116362270	116362370	-	100	3.72	6.23	4.79	10.75	Prpsap1	-0.670765	0.000660606	0.00311782	3.18006
chr19	32468982	32492701	+	23719	72.74	18.13	64.02	21.4	Minpp1	-0.67079	1.7e-12	4.85e-11	11.7704
chr1	131857343	131857518	+	175	47.87	32.46	38.05	34.6	Nucks1	-0.670871	6.88e-17	3.2e-15	16.1622
chr17	3162152	3165157	-	3005	96.49	14.25	99.18	19.64	Gm21926	-0.670887	3.34e-11	8e-10	10.4763
chr7	27977163	27978388	+	1225	8.41	2.91	6.93	3.22	Eid2b	-0.671017	0.00649149	0.0206944	2.18766
chr1	160054041	160075256	-	21215	25.22	13.48	18.93	13.57	Rabgap1l	-0.671119	4.25e-08	6.07e-07	7.37149
chr5	136197327	136199465	-	2138	10.57	14.33	7.04	12.81	Orai2	-0.671273	2.97e-06	2.82e-05	5.52735
chr9	65343163	65343188	+	25	2.59	4.21	2.4	5.24	Mtfmt	-0.671287	0.00841177	0.0255417	2.07511
chr17	35619774	35622316	+	2542	73.16	9.55	87.31	15.3	Gm8750	-0.67142	2.03e-08	3.09e-07	7.69249
chr6	57785672	57801412	-	15740	2.99	4.33	2.88	5.61	Vopp1	-0.671982	0.0055546	0.0182309	2.25535
chr4	155709985	155724154	+	14169	267	155.35	172.07	134.37	Cdk11b	-0.67203	1.91e-70	6.92e-68	69.7184
chr7	24918842	24919311	+	469	3.86	2.91	4.12	4.18	4933430L12Rik	-0.672086	0.00851909	0.0258034	2.06961
chr7	127070177	127071031	+	854	8.96	11.94	8.66	15.49	Prr14	-0.672096	2.66e-06	2.56e-05	5.57519
chr5	100215685	100216285	+	600	6.07	6.27	6.05	8.39	Enoph1	-0.672153	0.000308497	0.00162827	3.51075
chr13	38400289	38401490	+	1201	12.23	9.23	8.55	8.66	Snrnp48	-0.672477	2.08e-05	0.000158262	4.68167
chr14	79664150	79666350	+	2200	32.69	7.2	28.7	8.49	Kbtbd7	-0.672593	7.03e-06	6.08e-05	5.15317
chr2	121283146	121283586	-	440	3.67	5.75	3.72	7.83	Serinc4	-0.672672	0.00149698	0.00618796	2.82478
chr2	106795766	106797774	-	2008	12.65	3.6	11.28	4.31	Arl14ep	-0.672676	0.00171644	0.006931	2.76537
chr10	75342959	75343334	-	375	5.8	7.49	5.57	9.65	Gucd1	-0.672958	0.000181249	0.00103191	3.74172
chr8	70903343	70905068	-	1725	35.88	9.8	23.89	8.76	Klhl26	-0.67297	1.23e-06	1.28e-05	5.91115
chr9	75300638	75301017	-	379	22.38	15.7	18.87	17.78	Mapk6	-0.672997	4.16e-09	7.17e-08	8.38109
chr5	100577175	100577375	-	200	15.12	11.62	16.56	17.09	5430416N02Rik	-0.67302	1.35e-07	1.73e-06	6.87125
chr11	54390247	54395615	+	5368	23.84	8.46	21.71	10.35	Fnip1	-0.673304	2.05e-06	2.02e-05	5.68737
chr9	107728626	107735469	-	6843	192.88	25.54	139.14	24.75	Rbm6	-0.673336	1.02e-16	4.67e-15	15.99
chr8	122567020	122567270	+	250	2.4	2.87	4.83	7.76	Gm42047	-0.673502	0.00720914	0.0225484	2.14212
chr7	130993280	130994480	-	1200	59.85	9.55	52.61	11.28	Ikzf5	-0.673503	1.39e-07	1.78e-06	6.85723
chr14	78063670	78064904	-	1234	25.03	22.46	32.93	39.71	Dnajc15	-0.673528	1.29e-13	4.32e-12	12.891
chrX	101301283	101346563	+	45280	4.33	2.83	6.56	5.77	Gm14858	-0.673793	0.00470894	0.0159218	2.32708
chr11	58232094	58237377	+	5283	27.37	14	20.07	13.8	Sh3bp5l	-0.673932	2.03e-08	3.09e-07	7.6923
chr11	20658660	20691585	-	32925	126.28	30.8	96.85	31.75	Aftph	-0.673972	2.68e-19	1.52e-17	18.5716
chr6	148088728	148091093	-	2365	8.28	6.84	7.92	8.79	Ergic2	-0.673982	9.81e-05	0.000610814	4.00845
chr2	25265673	25266101	+	428	8.37	6.03	7.4	7.17	Sapcd2	-0.674163	0.000238628	0.001306	3.62228
chr7	130993272	130994472	+	1200	59.89	9.55	52.61	11.28	Pstk	-0.674415	1.34e-07	1.72e-06	6.87425
chr2	172857303	172857478	+	175	3.57	5.63	3.24	6.87	Rae1	-0.674591	0.00214072	0.00831945	2.66944
chr10	110620520	110637039	-	16519	5.54	7.37	5.36	9.59	1700020G17Rik	-0.674655	0.000210962	0.00117401	3.6758
chr7	27186359	27186805	+	446	30.32	4.29	34	6.47	Sertad1	-0.67478	0.000193557	0.00109035	3.71319
chr19	47121008	47124283	-	3275	10.64	6.31	8.11	6.47	Calhm2	-0.674794	0.000186406	0.00105661	3.72954
chr4	155724229	155731682	+	7453	148.55	92.12	88	73.39	Cdk11b	-0.674814	2.11e-40	3.68e-38	39.6766
chr8	87575067	87578362	-	3295	11.4	8.66	9.9	10.12	N4bp1	-0.674816	1.33e-05	0.000107062	4.87555
chr12	81531708	81531883	-	175	4.61	7.57	5.74	12.67	Cox16	-0.674846	0.000162536	0.000941785	3.78905
chr19	6104376	6105026	-	650	10.59	14.25	10.72	19.41	Mrpl49	-0.674912	2.07e-07	2.55e-06	6.68416
chr13	43554974	43555074	+	100	17.98	19.27	20.07	28.93	Nol7	-0.674943	1.07e-10	2.38e-09	9.97115
chr9	121685924	121686638	-	714	9.57	15.87	10.99	24.52	Higd1a	-0.674983	8.28e-08	1.11e-06	7.08193
chr2	132657766	132657941	-	175	3.48	5.46	3.28	6.93	Trmt6	-0.675034	0.00224251	0.00864492	2.64927
chr19	6126009	6126384	-	375	4.03	4.37	5.95	8.69	Vps51	-0.675036	0.00123505	0.00526374	2.90832
chr8	120815000	120819723	-	4723	21.63	16.76	17.67	18.41	Zdhhc7	-0.675054	2.58e-09	4.61e-08	8.58832
chr6	118103348	118116088	-	12740	13.01	4.78	13.17	6.5	Csgalnact2	-0.675073	0.000267322	0.00143901	3.57296
chr8	85990945	85996148	-	5203	6.11	7.89	3.36	5.84	Vps35	-0.675254	0.000825038	0.00375104	3.08353
chr15	79015173	79015223	-	50	3.54	5.83	2.42	5.37	1700088E04Rik	-0.675328	0.00392274	0.0136982	2.40641
chr16	32270529	32270654	+	125	2.89	2.75	3.84	4.91	Pcyt1a	-0.67552	0.00992085	0.0292163	2.00345
chr13	24685657	24766183	+	80526	8.09	16.55	9.39	25.85	Ripor2	-0.675669	1.95e-07	2.41e-06	6.71105
chr19	29359868	29361771	-	1903	10.98	6.23	10.99	8.39	Gm36043	-0.67587	7.09e-05	0.000461096	4.14908
chr9	66149970	66161809	+	11839	3.29	4.25	5.02	8.73	Dapk2	-0.675892	0.00195133	0.00770987	2.70967
chr3	142272239	142273319	+	1080	4.92	8.5	3.66	8.53	Gbp3	-0.675978	0.000429738	0.0021589	3.3668
chr8	85397457	85397657	-	200	6.65	11.66	6.16	14.53	Nacc1	-0.676097	1.46e-05	0.00011657	4.83433
chr8	110292523	110300191	+	7668	8.41	4.45	8.24	5.87	Txnl4b	-0.676213	0.000741765	0.00343516	3.12973
chr11	44448166	44452669	+	4503	38.04	16.23	36.5	20.97	Rnf145	-0.676309	5.14e-11	1.2e-09	10.2894
chr11	53569690	53582755	-	13065	32	15.54	24.16	15.79	Rad50	-0.676353	1.86e-09	3.39e-08	8.73065
chr17	36283432	36285451	-	2019	16.41	12.18	15.93	15.93	Prr3	-0.676383	1.02e-07	1.34e-06	6.99296
chr2	29820739	29820764	+	25	4.52	8.42	4.18	10.48	Odf2	-0.676614	0.000287032	0.00152964	3.54207
chrX	7947791	7947966	-	175	9.34	18.21	9.23	24.25	Was	-0.676644	8.72e-08	1.16e-06	7.0597
chr4	83378682	83378782	+	100	13.95	10.28	10.53	10.45	Snapc3	-0.67667	3.72e-06	3.46e-05	5.42937
chr5	104194609	104194709	-	100	3.67	3.16	3.55	4.11	Gm43545	-0.676742	0.0081328	0.0248354	2.08976
chr17	29565787	29566443	-	656	25.07	34	18.13	33.11	Mtch1	-0.676925	1.18e-13	3.96e-12	12.9298
chr5	3642435	3646139	-	3704	7.16	6.64	6.35	7.93	Rbm48	-0.677184	0.000199397	0.00111793	3.70028
chr1	179582174	179590193	-	8019	16.33	8.66	13.05	9.32	Ahctf1	-0.677188	6.6e-06	5.77e-05	5.18023
chr2	155815248	155815423	-	175	6.99	6.44	3.72	4.61	6430550D23Rik	-0.677303	0.00130141	0.00550475	2.88559
chr11	69292638	69292663	+	25	6.11	11.33	8.15	20.37	Kdm6bos	-0.677304	5.32e-06	4.74e-05	5.27409
chr18	5591859	5593324	+	1465	9.4	5.02	7.98	5.74	Zeb1	-0.677368	0.000509746	0.00250045	3.29265
chr17	84100137	84100212	+	75	3.67	5.83	3.87	8.29	Mta3	-0.67763	0.00119833	0.00513422	2.92142
chr6	31060549	31063146	-	2597	10.81	7.37	6.83	6.27	Lncpint	-0.677697	0.000148061	0.000868073	3.82956
chr13	104343632	104356203	-	12571	15.14	10.85	11.93	11.51	Ppwd1	-0.677842	1.36e-06	1.41e-05	5.86535
chr4	130021413	130021488	+	75	3.14	5.18	3.68	8.19	Pef1	-0.678143	0.00196836	0.00776627	2.7059
chr2	120154660	120155945	-	1285	5.37	5.63	4.88	6.9	Vps39	-0.678439	0.000741624	0.00343516	3.12982
chr8	115445397	115601343	+	155946	6.35	9.88	11.51	24.12	Wwox	-0.678571	2.89e-06	2.76e-05	5.53849
chr3	88807212	88807308	-	96	9.32	6.27	6.51	5.91	Gm43713	-0.678619	0.000312835	0.00164805	3.50469
chr9	53151820	53159125	-	7305	3.8	5.95	2.94	6.2	Ddx10	-0.678681	0.00220612	0.00852584	2.65637
chr10	85737759	85742720	-	4961	14.48	9.35	13.34	11.61	Prdm4	-0.678708	2.33e-06	2.26e-05	5.63344
chr5	36629946	36631321	+	1375	6.81	3.24	7.14	4.58	Grpel1	-0.678749	0.00303846	0.011148	2.51735
chr7	127447727	127447852	+	125	6.45	6.44	6.85	9.22	Stx4a	-0.67904	0.000164648	0.000951903	3.78344
chr11	115667235	115671532	+	4297	13.42	6.31	9.04	5.74	Tmem94	-0.679352	0.000171915	0.000987206	3.76469
chr10	80766281	80766668	+	387	17.34	21.9	24	40.91	Gadd45b	-0.679528	2.81e-12	7.84e-11	11.5506
chrM	7699	7764	+	65	13.78	5.14	11.01	5.54	mt-Tk	-0.679561	0.000298957	0.00158434	3.52439
chr11	69901455	69902229	+	774	10.81	15.38	8.26	15.86	Dvl2	-0.679853	4.94e-07	5.64e-06	6.30654
chrX	72398741	72400416	+	1675	22.44	7.89	17.82	8.46	Zfp275	-0.680042	6.73e-06	5.86e-05	5.17173
chr4	123157174	123176780	+	19606	8.37	6.88	9.69	10.75	Pabpc4	-0.680131	4.06e-05	0.000283481	4.39162
chr8	125636000	125636325	-	325	4.61	4.98	4.94	7.2	Egln1	-0.680159	0.00104921	0.00459942	2.97914
chr13	95487290	95490014	-	2724	65.88	19.14	58.86	23.09	Aggf1	-0.680329	2.68e-13	8.58e-12	12.5718
chr18	74409124	74410506	+	1382	17.26	13.76	14.88	16.03	Mbd1	-0.680823	4.02e-08	5.76e-07	7.39575
chr6	125058420	125058445	+	25	2.57	3.76	2.37	4.68	Lpar5	-0.680853	0.00966387	0.0285866	2.01485
chr1	19224020	19224095	-	75	3.19	5.42	2.58	5.91	Gm10075	-0.680902	0.00367891	0.0130024	2.43428
chr15	101128424	101130379	+	1955	10.98	5.75	12.96	9.16	Tamalin	-0.681098	6.07e-05	0.000403258	4.217
chr16	10934653	10934753	-	100	3.21	3.52	3.21	4.74	Txndc11	-0.681195	0.00669689	0.0212252	2.17413
chr6	51442142	51442818	-	676	590.7	202.94	420.06	194.95	Hnrnpa2b1	-0.681297	1.7e-110	1.3e-107	109.771
chr2	93017917	93018067	+	150	2.34	3.64	3.13	6.57	Trp53i11	-0.681341	0.00668666	0.0211991	2.17479
chr2	24682139	24692074	-	9935	5.24	6.6	3.63	6.17	Ehmt1	-0.681511	0.000937558	0.00418092	3.028
chr19	42571245	42572002	+	757	22.04	5.95	18.01	6.57	R3hcc1l	-0.681587	5.67e-05	0.000379732	4.24621
chr15	86020618	86021468	+	850	22.48	30.96	14.35	26.71	Gramd4	-0.681667	6.1e-12	1.64e-10	11.2145
chr4	119275726	119278887	-	3161	19.55	6.88	21.06	10.02	Ppcs	-0.681703	7.06e-06	6.11e-05	5.15094
chr3	89115939	89115989	+	50	2.72	4.45	2.88	6.37	Gba	-0.682317	0.00460889	0.0156498	2.3364
chr19	40541947	40543168	-	1221	6.82	8.7	6.62	11.41	Aldh18a1	-0.682329	3.87e-05	0.000271875	4.41203
chr17	33552965	33557105	-	4140	25.24	3.48	20.28	3.78	Zfp81	-0.682517	0.00145728	0.00604815	2.83646
chr19	6928259	6929234	+	975	10.55	6.15	10.06	7.93	Bad	-0.682595	8.3e-05	0.000528847	4.08103
chr14	20805714	20807752	-	2038	16.3	10.2	17.95	15.2	Camk2g	-0.682611	2.34e-07	2.85e-06	6.63143
chr4	117994428	117994928	-	500	7.56	6.84	7.59	9.29	Kdm4a	-0.682829	8.48e-05	0.000538741	4.07157
chr15	80929732	80950916	-	21184	5.5	6.19	4.75	7.23	Mrtfa	-0.682863	0.000514932	0.00252177	3.28825
chr11	121118064	121118114	-	50	5.8	8.58	4.58	9.16	Cybc1	-0.683002	0.000162847	0.000943169	3.78822
chr2	29669834	29672233	-	2399	5.48	4.37	4.52	4.88	Trub2	-0.683144	0.00211268	0.0082285	2.67517
chr17	29562061	29565762	-	3701	9.75	3.44	6.26	2.99	Mtch1	-0.683331	0.0045459	0.0154722	2.34238
chr3	35948853	35963311	-	14458	13.08	6.15	12.88	8.19	Dcun1d1	-0.683518	4.71e-05	0.000323143	4.32683
chr1	92786467	92786492	+	25	2.7	4.37	2.8	6.14	Gpc1	-0.683887	0.00495587	0.0166059	2.30488
chr1	44213532	44220231	+	6699	15.07	5.1	14.2	6.5	Ercc5	-0.683901	0.00015013	0.000878231	3.82353
chr4	115944897	115946625	+	1728	8.26	9.11	6.05	9.02	Lrrc41	-0.684026	4.68e-05	0.000321285	4.32975
chr1	93966026	93980270	-	14244	33.35	9.43	28.95	11.08	Pdcd1	-0.684341	2.73e-07	3.28e-06	6.56438
chr15	59992470	60036142	-	43672	1453.03	403.42	1005.74	378.03	Gm2682	-0.684449	2.07e-224	4.76e-221	223.684
chr4	108189836	108196140	+	6304	16.99	7.77	17.1	10.58	Coa7	-0.684466	3.94e-06	3.64e-05	5.40409
chr7	45036658	45036891	-	233	234.7	89.61	211.85	109.52	Snrnp70	-0.684576	7.28e-55	2.06e-52	54.1378
chr6	125001951	125002816	+	865	6.03	11.86	4.98	13.27	Zfp384	-0.6858	2.81e-05	0.000205433	4.55197
chr16	4583820	4584170	-	350	19.93	11.98	23.09	18.81	Cdip1	-0.685813	1.09e-08	1.75e-07	7.96139
chr15	76254357	76255637	+	1280	11.93	3.36	14.08	5.37	Hgh1	-0.686023	0.00107977	0.00471457	2.96667
chr16	10337027	10349478	-	12451	9.57	5.63	11.49	9.16	Dexi	-0.686151	7.63e-05	0.000491358	4.11766
chr5	124961766	124963519	+	1753	72.48	24.81	46.46	21.57	Zfp664	-0.686675	1.6e-14	5.88e-13	13.797
chr13	99548754	99552070	+	3316	8.53	6.72	9.16	9.79	Mrps27	-0.686818	4.8e-05	0.000328468	4.31874
chr11	5777909	5778309	-	400	5.05	5.99	4.1	6.6	Polm	-0.686868	0.00080338	0.0036705	3.09508
chr11	69569464	69569902	-	438	22.93	25.34	19.46	29.16	Senp3	-0.686905	1.59e-12	4.56e-11	11.7986
chr11	83331593	83332068	-	475	16.92	4.17	11.31	3.78	Mmp28	-0.687439	0.0010904	0.00475143	2.96242
chr13	24889573	24889748	+	175	3.65	5.46	3.51	7.13	Ripor2	-0.687466	0.00155347	0.00637763	2.8087
chr11	69543807	69544123	+	316	4.5	4.86	3.87	5.67	Fxr2	-0.687637	0.00179673	0.00719963	2.74552
chr5	150723177	150728716	+	5539	40.49	14.25	31.27	14.93	Pds5b	-0.687686	1.18e-09	2.22e-08	8.92865
chr1	64614248	64615557	+	1309	60.23	16.64	51.77	19.41	Creb1	-0.688349	6.47e-12	1.73e-10	11.1891
chr15	76588215	76589026	-	811	8.3	13.07	6.39	13.67	Recql4	-0.688364	4.34e-06	3.96e-05	5.36211
chr11	101442387	101442723	-	336	6.65	5.18	4.87	5.14	Brca1	-0.688396	0.000999621	0.0044184	3.00016
chr12	91180458	91256189	-	75731	29.38	15.87	24.84	18.21	Cep128	-0.688403	3.52e-10	7.22e-09	9.45389
chr5	115233106	115233331	+	225	13.82	9.03	15.3	13.57	Sppl3	-0.68852	1.03e-06	1.1e-05	5.98557
chr13	55363490	55381856	+	18366	34.67	19.39	27.09	20.57	Nsd1	-0.688539	1.17e-11	3.03e-10	10.9305
chr1	176581962	176588951	-	6989	13.76	5.5	12.4	6.74	Cep170	-0.688565	0.000107787	0.000661719	3.96743
chr1	136414012	136414037	+	25	3.01	4.53	2.58	5.28	Kif14	-0.688789	0.00498943	0.0166998	2.30195
chr18	46870459	46870584	-	125	3.76	4.82	3.47	6.04	Atg12	-0.689	0.00224095	0.00864285	2.64957
chr15	11388175	11388200	-	25	3.86	6.52	2.86	6.57	Tars	-0.68924	0.00156775	0.00642413	2.80472
chr9	69923207	69924213	+	1006	9.04	9.75	10.84	15.89	Gtf2a2	-0.689306	1.97e-06	1.95e-05	5.70585
chr4	155694953	155700484	-	5531	7.03	8.86	6.24	10.68	Gm16023	-0.689335	3.71e-05	0.000261611	4.4307
chr17	37161556	37163594	+	2038	130.34	45.74	98.84	47.11	Trim26	-0.68936	1.37e-27	1.32e-25	26.8635
chr9	32436440	32436940	-	500	495.63	332.67	425.34	317.05	Gm37474	-0.689407	1.06e-05	8.02e-05	4.97553
chr13	55782839	55801417	+	18578	190.04	147.41	116.81	123.09	Ddx46	-0.689433	1.66e-63	5.65e-61	62.7796
chr19	5902179	5902354	-	175	6.48	10.65	8.43	18.81	Frmd8	-0.689642	3.99e-06	3.68e-05	5.39878
chr10	80741056	80741858	-	802	3.71	6.31	4.08	9.46	Lmnb2	-0.689852	0.000656002	0.00310003	3.1831
chr17	12417788	12429102	+	11314	6.82	7.33	4.39	6.4	Agpat4	-0.69017	0.000339343	0.00176863	3.46936
chr11	79571718	79584148	+	12430	67.11	69.94	62.6	88.69	Rab11fip4	-0.690234	3.33e-34	4.52e-32	33.4778
chr2	30067911	30067986	-	75	4.84	4.17	4.67	5.47	Spout1	-0.690377	0.00190497	0.00755804	2.72011
chr4	102971611	102971978	+	367	6.96	6.27	5.3	6.5	Mier1	-0.6904	0.00034356	0.00178823	3.464
chr2	32479469	32484428	+	4959	21.91	15.99	17.99	17.85	St6galnac4	-0.690498	1.71e-09	3.13e-08	8.76777
chr13	55223049	55223824	-	775	16.03	12.55	14.22	15.13	Uimc1	-0.690783	7.73e-08	1.04e-06	7.11199
chr7	5072493	5072543	+	50	17.71	39.59	17.71	53.81	U2af2	-0.690985	6.9e-15	2.65e-13	14.161
chr4	40912740	40913340	-	600	11.36	4.29	12.73	6.54	Gm12397	-0.691003	0.000314736	0.00165695	3.50205
chr5	113874088	113877478	+	3390	18.87	10.04	15.59	11.28	Ficd	-0.691092	5.9e-07	6.62e-06	6.22895
chr1	180509184	180515940	+	6756	6.99	5.95	5.02	5.81	Lin9	-0.691195	0.000513248	0.00251416	3.28967
chr7	92568372	92576905	+	8533	4.84	3.93	3.97	4.38	Prcp	-0.691235	0.00330575	0.0119162	2.48073
chr9	56387299	56396124	+	8825	32.91	11.58	27.88	13.34	Hmg20a	-0.691334	1.8e-08	2.77e-07	7.7458
chr7	90116720	90119144	-	2424	49.6	10.4	42.57	12.14	Tmem126b	-0.691346	2.84e-08	4.19e-07	7.54647
chr8	25507501	25508174	+	673	5.31	5.63	6.01	8.66	Tm2d2	-0.691377	0.000323029	0.00169377	3.49076
chr7	140890656	140890731	-	75	2.72	3.97	2.86	5.67	Deaf1	-0.691443	0.00539016	0.0178033	2.2684
chr5	64083357	64087902	-	4545	6.22	7.85	7.86	13.5	Rell1	-0.691609	2.77e-05	0.000202901	4.55808
chr6	128338999	128339149	-	150	5.01	4.09	3.85	4.28	Rhno1	-0.691846	0.00314986	0.0114824	2.50171
chr11	29656416	29658266	+	1850	13.5	7.45	7.56	5.67	Rtn4	-0.691908	0.000100688	0.00062451	3.99702
chr7	132581510	132585195	-	3685	8.19	2.75	8.7	3.98	Gm15718	-0.691954	0.0038516	0.013492	2.41436
chr15	6813527	6816841	+	3314	16.26	10.73	12.75	11.45	Rictor	-0.692286	6.79e-07	7.5e-06	6.16831
chr13	81824086	81835312	-	11226	7.83	4.61	6.2	4.98	Polr3g	-0.692313	0.000910196	0.00408314	3.04086
chr9	108911560	108920681	+	9121	15.46	11.01	14.79	14.33	Ccdc51	-0.692523	1.94e-07	2.41e-06	6.7129
chr17	34243245	34243636	-	391	6.45	4.57	6.01	5.81	Ring1	-0.692646	0.000839888	0.00380984	3.07578
chrX	47351827	47355348	+	3521	8.39	7.45	7.88	9.52	Utp14a	-0.692956	3.79e-05	0.000266857	4.42118
chr18	80778280	80780042	-	1762	9.51	3.85	6.51	3.58	Atp9b	-0.693012	0.00224259	0.00864492	2.64925
chr14	66068741	66069241	-	500	5.37	3.72	3.97	3.75	Esco2	-0.693118	0.00412188	0.0142763	2.3849
chr1	143559217	143559692	+	475	271.45	145.83	179.05	131.02	Gm6397	-0.693163	5.5e-73	2.17e-70	72.2597
chr17	22211020	22212217	+	1197	8.87	3.32	7.61	3.88	Zfp943	-0.693205	0.00256103	0.00966285	2.59159
chr3	88732267	88737375	-	5108	16.81	8.95	11.72	8.49	1500004A13Rik	-0.693236	5.53e-06	4.91e-05	5.25715
chr8	111537545	111537570	-	25	3.02	4.74	2.44	5.21	Sf3b3	-0.693378	0.00475348	0.0160405	2.32299
chr2	31568515	31571348	+	2833	16.88	16.23	16.79	22	Exosc2	-0.693757	1.21e-09	2.28e-08	8.91648
chrX	158059320	158068318	+	8998	10.79	8.18	7.23	7.47	Rps6ka3	-0.694056	4.18e-05	0.000290609	4.37923
chr2	154445439	154445514	-	75	2.67	3.76	2.5	4.81	Pxmp4	-0.694072	0.00750024	0.0232635	2.12492
chr1	143558967	143559167	+	200	152.14	90.67	93.34	75.81	Gm6397	-0.694095	2.06e-43	4.11e-41	42.6861
chr17	6874121	6874146	+	25	9.06	20.36	3.85	11.81	Dynlt1c	-0.694183	9.74e-06	8.13e-05	5.01159
chr4	83375291	83378318	-	3027	21.82	19.35	16.47	19.91	Psip1	-0.694356	2.48e-10	5.23e-09	9.60601
chr15	78144270	78144977	+	707	4.86	6.96	6.33	12.38	Ncf4	-0.694546	0.000104601	0.000644792	3.98046
chr11	105987920	106001576	+	13656	15.24	31.85	12.33	35.14	Map3k3	-0.694706	9.93e-12	2.6e-10	11.0029
chrX	7686184	7686804	+	620	5.71	3.24	5.36	4.15	Gripap1	-0.695028	0.00359128	0.012763	2.44475
chr2	30067586	30067736	-	150	6.86	6.84	6.3	8.56	Spout1	-0.695045	0.000113421	0.000690653	3.94531
chr12	8757345	8763381	+	6036	53.1	40.07	33.85	34.84	Pum2	-0.695133	2.83e-19	1.61e-17	18.5476
chr3	95162084	95172491	-	10407	17.39	14.77	17.1	19.81	Prune1	-0.695163	3.16e-09	5.56e-08	8.50065
chr10	80552305	80552355	-	50	11.85	25.42	11.47	33.54	Ap3d1	-0.695241	2.87e-10	5.98e-09	9.54273
chr12	33301127	33352520	+	51393	3.16	4.49	3.61	7	Atxn7l1	-0.695339	0.00231452	0.00888015	2.63554
chr6	117694176	117727972	-	33796	4.71	4.33	5.76	7.23	1700030F04Rik	-0.695508	0.000945342	0.00421277	3.02441
chr8	14944839	14947389	+	2550	15.1	3.24	16.22	4.74	Cln8	-0.695869	0.00112285	0.0048641	2.94968
chr11	102186121	102187457	-	1336	29.53	19.27	21.35	19.01	Atxn7l3	-0.695952	4.81e-11	1.13e-09	10.3183
chr14	51106022	51108017	-	1995	6.65	2.67	5.57	3.05	Tep1	-0.695968	0.00725845	0.022673	2.13916
chr8	106423831	106424081	-	250	13.18	12.22	10.28	13.04	Acd	-0.698048	4.21e-07	4.88e-06	6.37618
chr8	122747265	122752940	+	5675	17.39	9.35	15.89	11.68	Banp	-0.698194	6.48e-07	7.19e-06	6.18861
chr1	131936061	131936161	+	100	98.15	64.19	72.09	48.01	Elk4	-0.698195	0.00251762	0.00848737	2.59901
chr1	7231106	7236552	+	5446	6.31	3.68	4.62	3.68	Pcmtd1	-0.698656	0.00327764	0.0118393	2.48444
chr9	109920478	109921525	-	1047	6.48	7	7.21	10.65	Dhx30	-0.698817	5.61e-05	0.000376222	4.251
chr1	127702840	127702915	+	75	3.44	5.67	2	4.51	Ccnt2	-0.698923	0.00480328	0.016182	2.31846
chr14	61437105	61443886	+	6781	32.74	10.6	27.11	12.01	Sacs	-0.699149	4.6e-08	6.52e-07	7.33712
chr1	88191817	88191992	-	175	5.75	10.48	6.18	15.43	Hjurp	-0.69955	1.32e-05	0.000106271	4.87922
chr5	3615680	3616840	+	1160	14.76	8.3	13.2	10.15	Fam133b	-0.699652	3.3e-06	3.11e-05	5.48141
chr12	69654077	69661231	-	7154	6.62	6.27	4.96	6.44	Sos2	-0.699825	0.000337215	0.00175848	3.47209
chr2	180311160	180312694	-	1534	11.06	5.95	8.47	6.24	Dido1	-0.699987	0.000130336	0.000777917	3.88494
chr17	48698274	48699099	-	825	37.39	13.8	33.3	16.82	Nfya	-0.700223	3.51e-10	7.21e-09	9.4551
chr11	69901693	69902241	-	548	10.64	14.45	8.32	15.46	Acadvl	-0.700406	3.18e-07	3.77e-06	6.4981
chr19	42139213	42140113	+	900	16.47	5.75	16.52	7.9	Marveld1	-0.70057	3.02e-05	0.000219057	4.52035
chr8	47091492	47092667	+	1175	22.82	19.31	17.44	20.21	Casp3	-0.700806	1.07e-10	2.39e-09	9.96903
chr12	59098424	59098499	-	75	6.12	7.25	5.02	8.13	Trappc6b	-0.700947	0.00015943	0.000925294	3.79743
chr19	57361816	57366987	+	5171	6.22	11.17	4.37	10.75	Fhip2a	-0.701259	4.29e-05	0.000297793	4.36737
chr5	36728616	36730352	-	1736	20.19	8.99	16.92	10.32	Tbc1d14	-0.701454	8.85e-07	9.55e-06	6.05294
chr19	30970545	31279693	-	309148	176.79	53.95	167.03	69.84	Prkg1	-0.70167	1.91e-37	2.89e-35	36.7198
chrX	13014340	13023928	+	9588	25.54	10.77	21.89	12.64	Usp9x	-0.701721	5.35e-08	7.47e-07	7.27196
chr12	3526098	3546936	+	20838	24.65	14.13	19.1	15	Asxl2	-0.701791	4.1e-09	7.07e-08	8.38743
chr8	71360791	71363606	+	2815	5.41	4.45	5.38	6.07	Map1s	-0.701854	0.00093201	0.00415952	3.03058
chr5	143158965	143161842	-	2877	12.4	3.52	12.19	4.74	Rbak	-0.702001	0.000924257	0.0041331	3.03421
chr12	69631535	69631885	-	350	5.5	3.97	3.49	3.45	Sos2	-0.702099	0.00408358	0.0141663	2.38896
chr19	46413563	46438281	+	24718	8.03	11.74	5.91	11.84	Sufu	-0.702259	7.61e-06	6.54e-05	5.11834
chrX	151123280	151125421	-	2141	21.59	12.02	16.56	12.64	Tspyl2	-0.702317	5.45e-08	7.58e-07	7.26394
chr5	114847258	114849150	+	1892	4.31	4.25	4.54	6.14	Tchp	-0.702402	0.00149921	0.00619455	2.82414
chr2	160803434	160812119	-	8685	21.72	7.45	19.98	9.39	Chd6	-0.702407	2.78e-06	2.66e-05	5.5556
chr15	8122577	8128693	-	6116	10.49	11.13	10.38	15.1	Wdr70	-0.70251	5.65e-07	6.37e-06	6.24775
chr12	8750201	8757270	+	7069	51.36	32.14	32.72	28.07	Pum2	-0.702518	6.26e-17	2.93e-15	16.2032
chr9	44173752	44177063	-	3311	9.24	5.3	9.79	7.7	Nlrx1	-0.702627	0.000114451	0.000695964	3.94138
chr12	51790854	51791329	-	475	3.76	3.89	3.7	5.24	Hectd1	-0.702724	0.00299319	0.011018	2.52387
chr9	45767505	45771799	+	4294	9.87	4.13	11.16	6.4	Bace1	-0.702838	0.00035547	0.00184067	3.4492
chr17	29033537	29041621	+	8084	38.3	21.61	30.22	23.39	Brpf3	-0.703039	2.25e-13	7.26e-12	12.6482
chr11	62010269	62023136	+	12867	3.61	2.31	4.85	4.25	Specc1	-0.703048	0.00872827	0.0263399	2.05907
chr9	44725876	44728920	-	3044	11.97	12.3	9.69	13.67	Kmt2a	-0.703144	4.12e-07	4.78e-06	6.38543
chr2	83490396	83494966	+	4570	97.15	35.5	75.01	37.59	Zc3h15	-0.703284	1.07e-22	7.78e-21	21.9699
chr2	17594978	17732211	-	137233	5.16	6.8	11.6	20.97	Nebl	-0.703487	1.69e-05	0.00013174	4.77314
chr1	192906059	192911772	-	5713	12.82	24.49	12.94	33.91	Hsd11b1	-0.703582	6.67e-11	1.53e-09	10.176
chr19	8732250	8733025	+	775	27.81	7.93	33.14	12.97	Stx5a	-0.703708	2.39e-07	2.91e-06	6.62133
chr19	8732252	8733027	-	775	27.81	7.93	33.14	12.97	Gm56637	-0.703708	2.39e-07	2.91e-06	6.62133
chrX	49414894	49415069	-	175	6.2	10.04	3.99	8.86	Gm7803	-0.703886	9.43e-05	0.000590147	4.02568
chr13	117075283	117157620	-	82337	5.31	10.16	6.14	16.12	Parp8	-0.703972	1.5e-05	0.000118904	4.82431
chr11	75467784	75468009	+	225	5.6	9.47	2.5	5.81	Slc43a2	-0.70407	0.000757958	0.00349689	3.12035
chr6	115591542	115591567	+	25	3.8	6.6	3.24	7.73	Mkrn2	-0.704312	0.000819061	0.00373212	3.08668
chr16	5062540	5065254	-	2714	17.79	10	16.26	12.54	Eef2kmt	-0.70441	2.38e-07	2.9e-06	6.62294
chr11	96698559	96698759	+	200	3.01	3.64	3.09	5.14	Cbx1	-0.704498	0.00483008	0.0162492	2.31605
chr13	38404640	38405107	+	467	12.04	7.69	8.97	7.86	Snrnp48	-0.704714	2.09e-05	0.00015898	4.67936
chr9	72518888	72519113	+	225	7.03	3.76	6.18	4.55	Rfx7	-0.705376	0.00153761	0.00632779	2.81316
chr5	107807951	107835838	-	27887	3.35	4.01	3.19	5.24	Gm26692	-0.705519	0.00351191	0.0125319	2.45446
chr9	106067522	106068122	+	600	16.33	29.95	15.3	38.55	Wdr82	-0.705636	6.07e-13	1.85e-11	12.2166
chr4	147260326	147264494	+	4168	26.88	4.57	20.72	4.84	Zfp991	-0.705737	0.000201841	0.00112937	3.69499
chr1	180249929	180250304	+	375	13.95	25.18	11.47	28.43	Itpkb	-0.70583	1.3e-10	2.85e-09	9.88757
chr5	72446757	72453001	+	6244	5.05	3.72	4.94	5.01	Atp10d	-0.705924	0.00201108	0.0079092	2.69657
chr17	10428179	10429126	-	947	3.91	3.85	3.42	4.61	Qki	-0.70595	0.00353294	0.0125923	2.45186
chr11	69547547	69548047	-	500	13.74	11.7	21.33	24.95	Mpdu1	-0.705964	5.75e-09	9.71e-08	8.24016
chr8	25647967	25648017	-	50	2.36	3.68	2.63	5.64	Tacc1	-0.70605	0.00631827	0.0202379	2.1994
chr4	21750529	21759532	+	9003	19.87	10.73	17.84	13.24	Ccnc	-0.706314	7.72e-08	1.04e-06	7.11241
chr2	154177349	154190691	-	13342	9.04	8.42	16.22	20.77	Cdk5rap1	-0.706321	6.43e-07	7.15e-06	6.19157
chr8	39597960	39610314	+	12354	12.48	4.45	17.25	8.46	Tusc3	-0.706331	9.02e-05	0.00056866	4.04493
chr5	53021923	53022956	+	1033	3.93	5.34	3.61	6.74	Anapc4	-0.706333	0.00112723	0.00488093	2.94799
chr12	100291826	100291901	-	75	2.97	4.53	2.58	5.41	Ttc7b	-0.706372	0.00393792	0.0137378	2.40473
chr9	72946999	72947149	+	150	7.09	5.87	9.39	10.68	Pigbos1	-0.706434	5.38e-05	0.000362606	4.26924
chr14	61886623	61903736	+	17113	11.8	14.37	9.29	15.56	Gm27017	-0.706587	1.29e-07	1.67e-06	6.88823
chr14	45842508	45842658	-	150	3.16	3.28	2.88	4.11	Ddhd1	-0.706839	0.00701345	0.0220333	2.15407
chr10	84423097	84425766	+	2669	3.59	5.91	3.74	8.46	Tcp11l2	-0.706868	0.00075122	0.00347072	3.12423
chr1	173282593	173283405	+	812	5.27	4.21	2.69	2.95	Aim2	-0.707057	0.00577739	0.0188231	2.23827
chr1	160035929	160036004	-	75	6.3	11.05	6.83	16.49	Cacybp	-0.707101	4.74e-06	4.28e-05	5.32456
chr2	30066817	30067511	-	694	6.2	8.9	5.06	9.99	Spout1	-0.707157	5.25e-05	0.000355331	4.27977
chr1	191080577	191082415	+	1838	3.97	3.76	4.2	5.47	Pacc1	-0.707243	0.0024197	0.00920791	2.61624
chr17	31427071	31427096	+	25	3.25	5.55	3.22	7.56	Ubash3a	-0.707437	0.0013532	0.00568616	2.86864
chr3	75786308	75800352	-	14044	43.1	17.4	35.41	19.67	Golim4	-0.707726	3.79e-12	1.04e-10	11.4219
chr7	121673771	121675421	+	1650	6.05	4.05	5.84	5.37	Ubfd1	-0.707728	0.00109223	0.00475836	2.96168
chr9	98469455	98469621	+	166	7.56	15.46	6.54	18.41	Copb2	-0.7079	7.51e-07	8.2e-06	6.12453
chr17	79144220	79144370	+	150	12.7	15.26	10.82	17.88	Gpatch11	-0.708027	2.53e-08	3.76e-07	7.59714
chr11	3633684	3633809	+	125	4.69	7	3.66	7.53	Morc2a	-0.708348	0.000427147	0.0021481	3.36942
chr18	61847919	61849219	-	1300	17.28	5.1	18.7	7.6	Grpel2	-0.70853	4.31e-05	0.000299086	4.36533
chr10	62583101	62596059	-	12958	131.89	49.87	84.91	44.19	Ccar1	-0.708587	5.19e-29	5.43e-27	28.2845
chr2	84163119	84175377	-	12258	7.79	3.32	6.16	3.62	Calcrl	-0.708936	0.00273086	0.0102052	2.5637
chr6	66512448	66512598	+	150	7.3	11.98	6.35	14.37	Mad2l1	-0.709042	3.71e-06	3.45e-05	5.43094
chrX	100302338	100302413	+	75	3.01	4.01	2.73	5.01	Foxo4	-0.709253	0.00453864	0.0154529	2.34307
chr7	98593091	98628459	-	35368	6.65	10.04	4.6	9.56	Uvrag	-0.709465	4.42e-05	0.000305594	4.35506
chr1	54692906	54692981	-	75	7.62	14	6.35	16.09	Ankrd44	-0.709664	1.47e-06	1.51e-05	5.83224
chr7	58440929	58444222	+	3293	3.16	4.01	3.38	5.91	Atp10a	-0.709669	0.0029389	0.010856	2.53181
chr13	93600165	93636308	-	36143	52.33	42.9	38.73	43.76	Jmy	-0.709938	2.15e-22	1.52e-20	21.6679
chr8	22966803	22966953	+	150	5.24	2.63	4.22	2.92	Slc20a2	-0.710097	0.0084056	0.0255262	2.07543
chr5	41845078	41845128	-	50	2.29	3.28	2.8	5.54	Rab28	-0.710239	0.00706616	0.022176	2.15082
chr4	126057874	126058474	-	600	8.66	9.75	7.86	12.21	Thrap3	-0.710569	4.28e-06	3.91e-05	5.36874
chr15	78867959	78872118	+	4159	7.32	15.22	6.96	19.97	Triobp	-0.710662	5.28e-07	5.99e-06	6.27753
chr16	93567759	93570852	+	3093	7.11	9.07	5.06	8.89	Dop1b	-0.710668	4.65e-05	0.000319319	4.33292
chr10	22307488	22319000	+	11512	44.5	9.96	47.64	14.7	Gm16531	-0.71076	5.63e-09	9.53e-08	8.24922
chr5	34719789	34720689	+	900	8.51	4.57	4.92	3.65	Sh3bp2	-0.710928	0.00148137	0.00613249	2.82934
chr3	107519847	107520797	-	950	15.44	5.46	16.39	8	Strip1	-0.710945	3.01e-05	0.000218367	4.52209
chr6	30212962	30213137	-	175	5.09	8.46	4.96	11.38	Ube2h	-0.710994	6.64e-05	0.000435432	4.17808
chr11	30904564	30948332	+	43768	23.01	16.31	19.75	19.31	Asb3	-0.711131	1.89e-10	4.05e-09	9.72405
chr4	103210787	103223508	+	12721	4.59	4.9	5.19	7.63	Oma1	-0.71117	0.000558571	0.00270299	3.25292
chr5	122376585	122376710	-	125	3.99	6.4	3.3	7.3	Tctn1	-0.711244	0.000750299	0.00346688	3.12477
chr12	86308371	86308471	+	100	5.97	4.82	4.92	5.47	Gpatch2l	-0.711252	0.000774097	0.00355833	3.1112
chr3	55037095	55043160	+	6065	14.1	5.14	12.8	6.44	Spg20	-0.711285	9.04e-05	0.00056991	4.0437
chr11	3258100	3281074	-	22974	12.25	20.36	11.45	26.24	Gm12592	-0.711344	8.59e-10	1.65e-08	9.06597
chr7	34982999	34984271	-	1272	5.31	6.4	4.25	7.07	Gpatch1	-0.711649	0.000353832	0.0018334	3.4512
chr2	177545247	177563229	-	17982	4.54	3.44	4.5	4.71	Zfp972	-0.711797	0.00278104	0.010365	2.55579
chr4	140920991	140928464	+	7473	94.45	25.38	79.11	29.33	Fbxo42	-0.711828	1.84e-18	9.75e-17	17.7358
chr10	80535934	80537807	-	1873	79.13	19.1	67.53	22.49	Mob3a	-0.711923	1.44e-14	5.34e-13	13.841
chr13	46118930	46120005	+	1075	15.48	1.86	22.59	3.75	5033430I15Rik	-0.712077	0.00630696	0.02021	2.20018
chr5	108717301	108717951	-	650	14.88	13.6	13.62	17.19	Gak	-0.712124	1.43e-08	2.24e-07	7.84606
chr5	130364236	130369466	+	5230	2.95	4.98	2.8	6.54	Tyw1	-0.712461	0.00237939	0.00908715	2.62353
chr8	95578460	95580163	+	1703	8.41	7.25	9.71	11.55	Coq9	-0.712461	1.15e-05	9.42e-05	4.93952
chr15	80774466	80778643	+	4177	4.78	6.84	3.66	7.23	Tnrc6b	-0.71253	0.00042844	0.00215349	3.36811
chr17	32540049	32540174	-	125	12.76	7.37	10.99	8.76	Akap8	-0.712612	9.96e-06	8.29e-05	5.00162
chr5	122500287	122500337	+	50	3.18	4.53	5.42	10.68	Vps29	-0.713326	0.000747735	0.00345785	3.12625
chr18	20950904	20962230	-	11326	12.78	12.71	7.99	10.98	Trappc8	-0.713333	8.36e-07	9.05e-06	6.07785
chr9	108084032	108120111	-	36079	52.72	13.56	45.39	16.12	Dag1	-0.713382	9.13e-11	2.05e-09	10.0397
chr11	51516567	51516592	-	25	2.44	3.76	2.61	5.57	Rmnd5b	-0.713547	0.00551253	0.0181309	2.25865
chrX	35301325	35304785	+	3460	3.08	4.25	3.19	6.07	Dock11	-0.713672	0.00266158	0.00998349	2.57486
chr3	127349027	127357089	+	8062	46.9	10.52	36.27	11.25	Zgrf1	-0.71413	1.78e-08	2.75e-07	7.74887
chr12	17023608	17028110	+	4502	16.41	9.59	13.22	10.68	Rock2	-0.714207	6.68e-07	7.4e-06	6.17515
chr5	111534798	111534848	+	50	2.74	4.45	3.34	7.5	Pitpnb	-0.714711	0.00217749	0.00843631	2.66204
chr7	90048370	90059379	+	11009	30.17	14	26.83	17.22	Sytl2	-0.71502	2.66e-10	5.57e-09	9.57511
chr4	135178191	135178516	+	325	14.18	7.45	14.84	10.78	Gm37270	-0.715048	2.63e-06	2.53e-05	5.58033
chr11	58078564	58079838	+	1274	52.84	7.81	54.68	11.18	Gm12250	-0.715151	1.38e-07	1.77e-06	6.85961
chrX	40891294	40900883	-	9589	19.51	12.26	14.27	12.41	Thoc2	-0.715247	5.08e-08	7.13e-07	7.29383
chr11	72646633	72651191	+	4558	12.59	13.6	10.17	15.2	Ankfy1	-0.715467	7.99e-08	1.07e-06	7.09731
chr10	19811165	19826821	+	15656	3.95	6.72	2.27	5.34	Map3k5	-0.715612	0.00186513	0.00742633	2.72929
chr5	143817294	143840124	+	22830	81.91	60.27	79.43	80.86	Eif2ak1	-0.715699	2.44e-36	3.54e-34	35.613
chr5	143839521	143841595	-	2074	11.59	9.03	9.64	10.38	Aimp2	-0.715916	3.01e-06	2.86e-05	5.52138
chr15	35652509	35668868	+	16359	5.94	7.57	3.89	6.87	Vps13b	-0.715982	0.00024056	0.00131422	3.61878
chr19	56577839	56580069	+	2230	3.25	5.55	3.21	7.56	Nhlrc2	-0.715999	0.00119196	0.00511138	2.92374
chr11	63855051	63856641	+	1590	8.41	4.65	9.27	7.1	9630013K17Rik	-0.71602	0.000189	0.00106907	3.72354
chr2	106799399	106800676	-	1277	21.31	3.68	17.06	4.08	Arl14ep	-0.716054	0.00063814	0.00302733	3.19508
chr17	80696108	80707380	+	11272	35.05	9.03	30.82	10.98	Arhgef33	-0.716088	9.69e-08	1.28e-06	7.01385
chr11	106588103	106590490	-	2387	3.35	5.3	2.92	6.4	Pecam1	-0.716445	0.00168516	0.00683165	2.77336
chr1	164103153	164115107	+	11954	15.82	6.88	12.78	7.7	Ccdc181	-0.71685	1.2e-05	9.74e-05	4.92205
chr1	190665228	190665303	+	75	3.89	6.03	3.68	7.9	Angel2	-0.716886	0.000596553	0.00286164	3.22435
chr10	127858707	127858857	+	150	9.04	13.07	7.9	15.83	Prim1	-0.717029	4.5e-07	5.18e-06	6.34648
chr8	106889484	106890384	+	900	5.54	3.24	4.71	3.82	Pla2g15	-0.717145	0.00332043	0.0119636	2.47881
chr2	25393497	25393937	+	440	6.48	9.55	5.06	10.32	Fbxw5	-0.717538	2.89e-05	0.000210598	4.5398
chrX	139853014	139853039	-	25	4.29	7.73	4.12	10.29	Psmd10	-0.71755	0.000169816	0.00097745	3.77002
chr5	100952189	100952289	+	100	5.05	4.45	7.38	9.02	Mrps18c	-0.717803	0.000317718	0.00166995	3.49796
chr9	44164013	44168116	-	4103	15.67	4.25	12.1	4.55	Nlrx1	-0.717869	0.000379987	0.0019471	3.42023
chr19	43488590	43488765	-	175	4.8	6.96	4.54	9.12	Got1	-0.718084	0.000174723	0.00100113	3.75765
chr1	152970330	152987899	+	17569	34.22	8.18	26.75	8.86	Nmnat2	-0.718181	6.11e-07	6.83e-06	6.21383
chr8	26609041	26609252	-	211	5.33	6.56	3.89	6.64	Hook3	-0.718326	0.000378593	0.00194137	3.42183
chr12	111770475	111770925	-	450	3.33	2.83	3.15	3.72	Xrcc3	-0.718375	0.00773907	0.023851	2.11131
chr17	46477314	46477339	+	25	2.53	3.64	2.21	4.41	Gtpbp2	-0.718731	0.00749763	0.0232635	2.12508
chr18	60945469	60945644	+	175	1.76	2.43	6.96	13.34	Cd74	-0.718761	0.00582734	0.0189527	2.23453
chr1	60744215	60744308	+	93	4.29	6.8	2.46	5.41	Eif4a-ps4	-0.718926	0.00137244	0.00575532	2.86251
chr3	98042971	98043046	+	75	3.71	6.52	3.03	7.4	Notch2	-0.719004	0.000798154	0.00365047	3.09791
chr8	84449404	84449522	+	118	8.9	17.77	6.77	18.75	Ddx39a	-0.719132	1.46e-07	1.85e-06	6.83632
chr5	143229818	143233668	+	3850	45.03	15.46	41.6	19.81	Zfp12	-0.719197	4.14e-12	1.13e-10	11.3826
chr7	33884123	33888552	-	4429	3.29	3.48	4.41	6.47	Pdcd2l	-0.719454	0.00233155	0.00893762	2.63235
chr13	104356528	104361971	-	5443	20.3	8.22	16.37	9.19	Ppwd1	-0.719544	1.32e-06	1.37e-05	5.87962
chr10	110611219	110614699	+	3480	3.63	3.12	3.09	3.68	E2f7	-0.719935	0.00630553	0.020207	2.20028
chr1	192857760	192859147	-	1387	3.72	3	2.82	3.15	Traf3ip3	-0.720194	0.00839685	0.0255043	2.07588
chr5	112488079	112490906	-	2827	8.13	4.13	10.69	7.53	Srrd	-0.720227	0.00022576	0.00124222	3.64635
chr12	111696476	111700205	+	3729	9.51	16.15	11.37	26.81	Coa8	-0.720406	6.59e-09	1.1e-07	8.18086
chr3	157717409	157717434	-	25	2.91	4.61	2.16	4.74	Srsf11	-0.720782	0.00461632	0.015671	2.3357
chr2	28973535	28976770	+	3235	7.01	3.4	4.73	3.19	Ttf1	-0.720918	0.00336927	0.0121061	2.47246
chr5	110335197	110335872	+	675	20.68	9.47	13.72	8.73	Golga3	-0.721297	9.24e-07	9.92e-06	6.03422
chr19	41930006	41930575	+	569	3.52	3.85	3.17	4.81	Zdhhc16	-0.721366	0.00322783	0.0116989	2.49109
chr9	104098696	104105571	-	6875	7.07	2.59	6.26	3.19	Dnajc13	-0.721498	0.00501567	0.0167704	2.29967
chr11	116018503	116019042	-	539	4.93	6.35	3.28	5.87	Trim65	-0.72182	0.000675775	0.0031775	3.1702
chr11	100973440	100973690	+	250	8.71	4.37	9.43	6.57	Coasy	-0.721918	0.000234463	0.00128523	3.62993
chrX	99757528	99770756	+	13228	27.73	25.09	22.32	28.07	Kif4	-0.721943	2.88e-14	1.03e-12	13.5406
chr8	36138964	36144537	+	5573	13.29	3.97	7.52	3.12	Mfhas1	-0.722402	0.00147552	0.00611023	2.83106
chr3	122074353	122078861	+	4508	24.07	9.92	21.54	12.34	Dnttip2	-0.722901	4.93e-08	6.94e-07	7.3073
chr8	61679065	61782265	+	103200	3.72	4.49	5.95	9.99	Sh3rf1	-0.723047	0.000481558	0.00238099	3.31735
chr16	38355079	38366220	-	11141	4.08	3.08	4.56	4.78	Poglut1	-0.723212	0.0031988	0.0116228	2.49501
chr11	94189025	94190905	-	1880	64.44	35.01	48.5	36.66	Luc7l3	-0.723853	1.05e-21	7.17e-20	20.9777
chr9	21653571	21656625	+	3054	4.8	3.93	5.13	5.84	Ldlr	-0.723935	0.00110144	0.00478725	2.95804
chr9	88403132	88403507	-	375	5.5	5.26	6.18	8.23	Snhg5	-0.724047	0.000202977	0.0011349	3.69255
chr13	55233839	55233939	+	100	7.32	14.25	12.23	33.14	Gm6344	-0.724112	1.95e-08	2.98e-07	7.71034
chr9	3404041	3411468	+	7427	10.13	5.26	9.04	6.54	Cwf19l2	-0.724224	0.000104691	0.000645087	3.98009
chr4	117789450	117797695	-	8245	8.96	3.68	10.49	6.01	St3gal3	-0.7247	0.000442449	0.00221309	3.35414
chr14	49303897	49304110	-	213	4.54	2.83	3.89	3.38	Exoc5	-0.724801	0.00579822	0.0188724	2.23671
chr12	116415865	116425337	+	9472	20.68	13.56	18.68	17.05	Ncapg2	-0.725033	1.32e-09	2.47e-08	8.87944
chr9	65705175	65734846	-	29671	13.5	4.01	10.91	4.51	Zfp609	-0.725209	0.000461645	0.00229588	3.33569
chr13	46118920	46119770	-	850	15.39	1.86	22.25	3.75	Gm56575	-0.725343	0.0054126	0.0178608	2.26659
chr11	109363495	109364069	-	574	7.81	8.62	6.28	9.65	Slc16a6	-0.725414	1.61e-05	0.000126591	4.79281
chr9	95286144	95288369	-	2225	53.73	13.72	45.79	16.29	Chst2	-0.725504	3.38e-11	8.08e-10	10.4708
chr1	163781889	163782911	-	1022	3.19	3.93	2.46	4.21	BC055324	-0.725618	0.0048303	0.0162492	2.31603
chr4	83379407	83379482	+	75	13.97	10.73	9.86	10.55	Snapc3	-0.725638	6.4e-07	7.12e-06	6.19397
chr9	15173271	15173596	-	325	6.73	10.12	6.62	13.87	Med17	-0.72571	4.74e-06	4.28e-05	5.32453
chr11	40624493	40624643	+	150	3.4	4.05	2.84	4.71	Nudcd2	-0.725769	0.00329832	0.0118971	2.48171
chr1	155773189	155777234	-	4045	6.03	8.95	4.96	10.25	Cep350	-0.725799	3.42e-05	0.000244235	4.46583
chr1	192911972	192919521	-	7549	7.96	4.21	5.13	3.78	Hsd11b1	-0.725858	0.00130143	0.00550475	2.88558
chr17	6917067	6917167	-	100	6.79	9.35	6.24	11.98	Dynlt1f	-0.725993	9.72e-06	8.12e-05	5.01229
chr6	21954250	21969457	+	15207	14.2	15.5	12.21	18.58	Ing3	-0.726017	3.78e-09	6.56e-08	8.42287
chr5	25519263	25528807	-	9544	22.36	13.48	19.12	16.06	Kmt2c	-0.726246	1.41e-09	2.62e-08	8.85181
chr5	100577187	100577362	+	175	15.12	11.21	16.5	17.05	Gm56280	-0.726376	1.67e-08	2.6e-07	7.77613
chr7	80184790	80184865	-	75	9.79	2.06	8.24	2.42	Blm	-0.726513	0.00935812	0.0278316	2.02881
chr11	94896542	94896617	+	75	6.26	11.58	4.54	11.71	Ppp1r9b	-0.726716	1.51e-05	0.000119815	4.82055
chr7	142094426	142094476	+	50	2.7	4.45	3.99	9.16	Mrpl23	-0.726871	0.00128468	0.00544628	2.8912
chr2	146697808	146733167	+	35359	10.83	7.33	8.34	7.86	Kiz	-0.726993	1.76e-05	0.000137023	4.7539
chr16	59268463	59281746	+	13283	8.37	5.26	7.23	6.34	Gabrr3	-0.727363	0.000159116	0.000923746	3.79829
chr15	25843390	25910513	+	67123	13.18	14.61	12.27	18.98	Retreg1	-0.72755	5.89e-09	9.91e-08	8.23011
chr11	53266406	53266481	+	75	4.39	3.48	3.84	4.25	Aff4	-0.727858	0.00291366	0.0107821	2.53556
chr6	120341734	120343550	+	1816	6.11	9.71	5.04	11.18	Kdm5a	-0.727904	2.03e-05	0.00015487	4.6923
chr19	56429723	56430323	+	600	9.13	9.71	10.17	15.1	Casp7	-0.727913	6.74e-07	7.45e-06	6.17161
chr9	106765936	106766436	-	500	125.9	58.69	117.12	76.18	Manf	-0.728017	2.14e-40	3.71e-38	39.6704
chr11	78212360	78213159	+	799	6.14	8.95	5.21	10.58	Spag5	-0.728242	2.59e-05	0.000191847	4.5862
chr5	145114046	145114096	+	50	4.48	6.88	4.67	10.02	Cpsf4	-0.728313	0.000135236	0.000802993	3.86891
chr11	26336809	26347769	+	10960	9.41	3.12	10.63	4.91	Fancl	-0.728329	0.0010022	0.00442578	2.99905
chr19	6954216	6954266	+	50	14.61	17.65	13.7	23.09	Ppp1r14b	-0.728437	2.92e-10	6.08e-09	9.53519
chr10	79965513	79966511	+	998	32.91	25.62	36.27	39.42	Stk11	-0.728609	1.74e-17	8.42e-16	16.7595
chr17	56405473	56405573	+	100	13.2	15.46	10.3	16.85	Hdgfl2	-0.728717	1.25e-08	1.97e-07	7.9048
chr6	83356875	83375507	-	18632	10.09	15.06	7.63	15.89	Tet3	-0.728756	1.28e-07	1.66e-06	6.89164
chr11	82892983	82911636	-	18653	92.71	15.18	62.85	14.37	Slfn8	-0.728788	9e-12	2.37e-10	11.0459
chr6	82896662	82907902	-	11240	5.09	3.2	5.86	5.14	Sema4f	-0.728905	0.0017584	0.00707414	2.75488
chr15	100211286	100211936	+	650	4.12	2.51	6.91	5.87	Mettl7a1	-0.728941	0.00307174	0.0112521	2.51262
chr12	118265758	118326957	+	61199	13.97	10.77	14.27	15.36	Gm56549	-0.729316	5.09e-08	7.13e-07	7.29356
chr17	36222287	36222337	+	50	3.65	5.46	3.95	8.26	Gm16279	-0.72935	0.000554459	0.00268708	3.25613
chr17	26062894	26063148	-	254	16.58	12.63	12.78	13.6	Rhot2	-0.729687	2.71e-08	4.01e-07	7.56749
chr18	38392958	38395609	+	2651	23.48	10.93	22.4	14.57	Dele1	-0.729688	7.16e-09	1.19e-07	8.14488
chr7	34089856	34090056	+	200	57.94	55.21	48.85	48.47	2310043P16Rik	-0.729896	0.00209172	0.00728443	2.6795
chr9	119274860	119276182	+	1322	4.12	3.36	4.37	4.98	Exog	-0.729953	0.00235198	0.00900268	2.62857
chr7	79098653	79098678	-	25	2.42	3.76	1.83	3.98	Polg	-0.729963	0.00881132	0.0265364	2.05496
chr7	79098654	79098679	+	25	2.42	3.76	1.83	3.98	Fanci	-0.729963	0.00881132	0.0265364	2.05496
chr6	108190056	108214029	+	23973	8.98	11.05	6.87	11.81	Itpr1	-0.730101	2.04e-06	2.01e-05	5.68974
chr10	18882586	18884099	-	1513	251.52	156.56	270.83	235.56	Tnfaip3	-0.730112	3.3e-104	2.44e-101	103.481
chr14	21684664	21721070	+	36406	88.66	17	67.6	18.12	Kat6b	-0.730322	1.61e-13	5.32e-12	12.7933
chr3	96146708	96146958	+	250	2.63	2.83	3.15	4.74	Gm20632	-0.730401	0.00644245	0.0205727	2.19095
chr16	18226085	18229502	-	3417	10.45	7.85	10.02	10.52	Comt	-0.730582	3.87e-06	3.58e-05	5.41282
chr10	13089535	13133329	-	43794	22.63	6.4	21.33	8.43	Phactr2	-0.7306	3.77e-06	3.5e-05	5.42366
chr1	6300218	6300318	+	100	4.05	6.68	2.04	4.71	Rb1cc1	-0.730619	0.00210434	0.00820171	2.67688
chr1	146602718	146603168	+	450	216.51	46.22	173.82	39.25	Gm15583	-0.730728	5.86e-05	0.0003693	4.23221
chr9	86950287	86958891	+	8604	7.32	5.46	7.78	8.13	Cyb5r4	-0.73078	8.13e-05	0.000519765	4.0899
chrX	104164808	104166908	+	2100	19.17	3.56	15.84	4.11	Magee1	-0.730833	0.000570477	0.00275243	3.24376
chr1	60483913	60489233	+	5320	4.06	3.68	3.8	4.81	Abi2	-0.730876	0.00227692	0.00876165	2.64265
chr11	72668957	72683715	-	14758	5.6	3.64	5.29	4.81	Cyb5d2	-0.730961	0.00135219	0.00568255	2.86896
chrX	20895877	20923922	-	28045	18.64	7.16	14.94	8.03	Zfp182	-0.731027	4e-06	3.68e-05	5.39827
chr10	22581252	22582183	-	931	7.92	6.07	8.51	9.12	Tbpl1	-0.731569	3.33e-05	0.000238543	4.47781
chr1	183085609	183087227	+	1618	6.22	4.78	4.94	5.31	Aida	-0.731614	0.000563737	0.00272358	3.24892
chr19	10881054	10882895	+	1841	9.4	10.73	8.89	14.2	Prpf19	-0.731728	5.58e-07	6.3e-06	6.2536
chr3	88731342	88731842	-	500	32.65	14.57	23.22	14.5	1500004A13Rik	-0.731769	2.84e-10	5.93e-09	9.54717
chr13	18118533	18118800	-	267	10.47	14.17	9.5	17.98	Rala	-0.731872	3.85e-08	5.54e-07	7.41419
chr14	52447960	52449862	-	1902	5.29	7.73	5.23	10.68	Chd8	-0.731933	4.76e-05	0.000326282	4.32195
chr5	123883580	123883630	-	50	3.21	4.49	2.9	5.67	Rsrc2	-0.732094	0.00213921	0.00831731	2.66975
chr9	45769926	45771201	-	1275	6.03	1.94	7.21	3.25	Gm49338	-0.732111	0.00817669	0.0249558	2.08742
chr7	122895627	122895802	-	175	7.03	4.94	5.27	5.18	Arhgap17	-0.732493	0.000447315	0.00223343	3.34939
chr3	51589295	51590045	+	750	3.1	3.4	2.77	4.25	Mgst2	-0.732519	0.00499525	0.0167135	2.30144
chr9	40971337	40988695	-	17358	2.53	4.05	3.53	7.9	Ubash3b	-0.732863	0.00201853	0.00793131	2.69497
chr4	135195947	135199215	-	3268	3.35	4.9	2.88	5.91	Nipal3	-0.733265	0.00167362	0.00678962	2.77634
chr5	124393096	124398201	-	5105	2.67	2.87	2.9	4.38	Mphosph9	-0.733464	0.00683598	0.0215902	2.1652
chr1	191082815	191083015	+	200	2.93	3.56	1.83	3.12	Pacc1	-0.733513	0.00991322	0.0291983	2.00379
chr13	55698019	55698244	-	225	6.69	5.02	5.5	5.77	Fam193b	-0.733621	0.000335843	0.00175226	3.47386
chr10	42810924	42815882	+	4958	5.2	6.56	3.51	6.2	Scml4	-0.733964	0.000392138	0.00200138	3.40656
chr13	101175559	101175734	-	175	7.33	8.22	5.69	8.92	Hmgb1-ps9	-0.734064	2.5e-05	0.000186024	4.60121
chr9	7868808	7873178	-	4370	250.88	53.55	144.42	43.2	Birc3	-0.734213	2.13e-34	2.91e-32	33.6714
chr2	91007446	91008548	-	1102	21.95	16.47	16.91	17.78	Madd	-0.734387	1.49e-10	3.23e-09	9.82809
chr7	127376516	127377316	+	800	6.14	6.44	4.9	7.2	Setd1a	-0.734533	0.000139444	0.000823727	3.8556
chr3	95851618	95852861	+	1243	272.64	100.7	195	100.96	Anp32e	-0.734578	9.14e-65	3.16e-62	64.039
chr19	3672679	3680404	-	7725	3.99	2.63	5.42	5.01	Lrp5	-0.734582	0.00342587	0.0122722	2.46523
chr19	8702575	8702625	+	50	5.29	8.82	5.44	12.71	Snhg1	-0.734675	2.03e-05	0.000154817	4.69275
chr13	39116236	39116886	-	650	3.57	2.55	4.05	4.05	Slc35b3	-0.734973	0.00578548	0.0188432	2.23766
chr9	65376206	65381007	+	4801	5.16	7.2	6.22	12.18	Spg21	-0.735125	3.32e-05	0.000238012	4.47888
chrX	7592255	7592441	+	186	21.68	24.81	21.89	30.92	Wdr45	-0.735206	4.52e-05	0.000293292	4.34504
chr8	121480254	121482978	+	2724	16.88	13.68	12.73	14.47	Irf8	-0.735472	9.13e-09	1.48e-07	8.03931
chr17	87335650	87338440	+	2790	24.37	13.28	20.49	15.66	Cript	-0.735543	7.79e-10	1.51e-08	9.10861
chr1	63101178	63101428	-	250	20.3	11.05	16.43	12.54	Ino80d	-0.735588	2.65e-08	3.94e-07	7.57596
chr10	128335059	128337262	+	2203	12.38	2.55	17.69	5.11	A430046D13Rik	-0.735626	0.00125236	0.00532947	2.90227
chrX	102524576	102524626	+	50	386.55	397.63	323	362.17	Gm55587	-0.735684	0.000141552	0.000755692	3.84908
chr6	33795043	33815920	+	20877	3.1	5.06	2.65	6.07	Exoc4	-0.73572	0.00182309	0.00728788	2.73919
chr5	105368683	105368858	-	175	4.76	3.12	4.45	4.08	Gbp10	-0.736015	0.00291551	0.010788	2.53529
chr2	130384359	130384384	+	25	3.27	5.46	3.84	8.99	Ptpra	-0.736104	0.000557449	0.00269856	3.25379
chr1	127701925	127702100	+	175	4.31	7	2.58	5.87	Ccnt2	-0.736245	0.000811723	0.00370386	3.09059
chr10	79802492	79802517	+	25	1.89	2.67	3.4	6.74	Wdr18	-0.736258	0.00691008	0.0217811	2.16052
chr1	30845244	30847902	-	2658	18.58	6.03	14.27	6.5	Phf3	-0.736888	1.78e-05	0.000137924	4.75028
chr12	55021906	55021981	-	75	4.99	8.38	4.88	11.51	Baz1a	-0.736893	3.87e-05	0.000271862	4.41213
chr6	70703418	70703868	+	450	3.76	3.16	8.7	10.25	Igkc	-0.736989	0.000812671	0.00370689	3.09009
chr2	121035021	121035567	-	546	2.84	3.08	2.46	3.75	Trp53bp1	-0.737036	0.00743393	0.0231183	2.12878
chr17	36203318	36203468	+	150	4.5	7.33	4.48	10.25	Dhx16	-0.737112	9.87e-05	0.000614017	4.00562
chr4	132739480	132766810	+	27330	10	14.21	8.03	16.03	Ahdc1	-0.737193	9.73e-08	1.29e-06	7.01191
chr7	44727284	44727309	+	25	1.85	2.63	2.73	5.44	Nosip	-0.737216	0.00936997	0.0278584	2.02826
chr8	70472458	70473128	-	670	5.94	10.12	4.1	9.82	Mau2	-0.737291	3.42e-05	0.000244385	4.4654
chr7	109878363	109879130	-	767	19.41	8.34	29.04	17.52	Gm45515	-0.737555	2.34e-08	3.5e-07	7.63132
chr4	11527617	11528597	+	980	8.24	10.97	7.37	13.77	Virma	-0.737739	1.07e-06	1.13e-05	5.97261
chr15	8108736	8108761	-	25	2.19	3.28	1.93	4.05	Wdr70	-0.73785	0.0096634	0.0285866	2.01487
[truncated: 4,534 more rows]
